# Supplementary material for: 4-[1-Acetyl-3-(4-methoxy­phen­yl)-2-pyrazolin-5-yl]phenol
Source: Acta Crystallogr Sect E Struct Rep Online. 2009 Oct 28;65(Pt 11):o2873. doi: 10.1107/S1600536809043785 (PMC2971212; doi:10.1107/S1600536809043785)
Supplement: Supplementary file 2 [file e-65-o2873-Isup2.hkl]

# 
# h,k,l, Fc-squared, Fo-squared, sigma(Fo-squared) and status flag 
# 
data_I
_shelx_title ' r90923f in P2(1)/n' 
_shelx_refln_list_code          4 
_shelx_F_calc_maximum      103.11 
_exptl_crystal_F_000       656.00 
_reflns_d_resolution_high  0.7591 
 
loop_ 
 _symmetry_equiv_pos_as_xyz 
 'x, y, z' 
 '-x+1/2, y+1/2, -z+1/2' 
 '-x, -y, -z' 
 'x-1/2, -y-1/2, z-1/2' 
 
_cell_length_a     8.7037 
_cell_length_b    15.6728 
_cell_length_c    11.0961 
_cell_angle_alpha  90.000 
_cell_angle_beta  100.309 
_cell_angle_gamma  90.000 
 
_shelx_F_squared_multiplier     1.000 
 
loop_ 
 _refln_index_h 
 _refln_index_k 
 _refln_index_l 
 _refln_F_squared_calc 
 _refln_F_squared_meas 
 _refln_F_squared_sigma 
 _refln_observed_status 
   2   0   0      826.86      593.83      5.19 o 
   4   0   0        0.68        9.04      2.97 o 
   6   0   0     1173.08     1348.10     54.21 o 
   8   0   0        3.29        3.31      2.52 o 
  10   0   0      100.25       89.88      7.75 o 
   1   1   0      199.80      174.64      2.47 o 
   2   1   0     4342.14     4062.69     43.07 o 
   3   1   0     2121.86     1989.63     18.58 o 
   4   1   0      522.96      577.87      4.56 o 
   5   1   0       26.65       21.84      1.55 o 
   6   1   0      233.43      220.40      4.91 o 
   7   1   0      479.21      469.31     10.03 o 
   8   1   0      697.28      714.96     20.10 o 
   9   1   0        0.00        2.02      1.83 o 
  10   1   0        1.21        1.48      2.40 o 
   1   2   0      883.62      794.66     15.29 o 
   2   2   0      814.09      703.85      8.96 o 
   3   2   0     1602.03     1518.04     11.26 o 
   4   2   0      140.13      128.99      2.49 o 
   5   2   0      237.80      214.43      3.40 o 
   6   2   0      496.60      492.78      8.99 o 
   7   2   0       78.38       75.24      5.15 o 
   8   2   0      286.17      260.81      8.69 o 
   9   2   0        1.69        2.47      1.88 o 
  10   2   0       11.41       15.16     15.03 o 
  11   2   0        4.01        2.34      4.30 o 
   1   3   0     2643.03     2651.08     29.37 o 
   2   3   0      753.52      677.99      5.19 o 
   3   3   0     1363.66     1283.76     16.32 o 
   4   3   0      895.49      896.86     13.45 o 
   5   3   0       40.05       30.90      1.63 o 
   6   3   0      977.93      931.23     19.43 o 
   7   3   0      298.40      321.78      9.01 o 
   8   3   0        3.59        3.23      2.58 o 
   9   3   0      169.64      171.14      5.15 o 
  10   3   0        7.77       11.75      7.82 o 
  11   3   0        2.77        0.37      2.92 o 
   0   4   0      332.22      275.93      7.32 o 
   1   4   0     8861.26     8345.95    356.55 o 
   2   4   0     3015.25     2849.28     21.73 o 
   3   4   0      556.81      552.80      9.65 o 
   4   4   0       48.26       34.44      1.24 o 
   5   4   0      644.69      761.64     23.26 o 
   6   4   0        1.26        1.18      0.86 o 
   7   4   0      289.05      278.08      9.87 o 
   8   4   0      120.76      110.82      5.74 o 
   9   4   0        9.69        7.58      2.42 o 
  10   4   0        8.29        3.78      4.71 o 
  11   4   0       24.02       16.28     18.74 o 
   2   5   0       58.79       62.55      1.84 o 
   3   5   0      805.88      849.17      8.87 o 
   4   5   0     1571.87     1637.73     17.15 o 
   5   5   0       98.27      108.06      2.29 o 
   6   5   0       29.39       45.18      2.12 o 
   7   5   0      153.91      190.19      8.23 o 
   8   5   0      231.19      213.36      7.74 o 
   9   5   0       20.99       27.46      4.42 o 
  10   5   0       66.07       71.82      5.29 o 
   0   6   0      639.28      675.50     11.45 o 
   1   6   0      557.26      558.54      8.65 o 
   2   6   0     2207.46     2194.10     32.06 o 
   3   6   0     2248.56     2316.56     33.78 o 
   4   6   0     2179.33     2273.65     19.39 o 
   5   6   0       32.34       32.47      1.39 o 
   6   6   0       10.99       16.95      1.29 o 
   7   6   0      301.00      280.78      7.94 o 
   8   6   0       19.25       15.63      7.29 o 
   9   6   0       11.67       14.34     10.66 o 
  10   6   0       30.65       35.41      5.33 o 
   1   7   0      159.74      155.24      3.46 o 
   2   7   0      872.78      890.33      7.61 o 
   3   7   0     1409.77     1428.78     21.75 o 
   4   7   0      476.42      470.44      7.41 o 
   5   7   0        1.42        2.86      0.97 o 
   6   7   0      325.50      324.50      6.74 o 
   7   7   0        0.56        0.12      0.95 o 
   8   7   0       50.40       28.96      3.83 o 
   9   7   0        2.57        1.03      1.71 o 
  10   7   0        4.45        8.58     12.77 o 
   0   8   0      714.37      781.55     28.66 o 
   1   8   0        2.17        0.20      0.88 o 
   2   8   0       52.58       49.60      1.74 o 
   3   8   0     2702.17     2827.30     38.50 o 
   4   8   0       13.96       15.70      1.42 o 
   5   8   0       20.17       24.54      1.15 o 
   6   8   0      158.64      144.12      5.06 o 
   7   8   0      715.77      605.94     17.76 o 
   8   8   0       62.47       60.31      5.41 o 
   9   8   0       51.86       43.34      9.78 o 
  10   8   0       13.59       16.55     20.34 o 
   1   9   0     3059.89     3118.12     44.33 o 
   2   9   0      259.62      267.83      5.81 o 
   3   9   0      534.75      484.90      7.15 o 
   4   9   0      120.44      127.93      3.02 o 
   5   9   0      287.97      298.82      6.26 o 
   6   9   0       99.87      104.58      3.39 o 
   7   9   0        0.04        1.82      2.23 o 
   8   9   0      248.57      252.84     10.33 o 
   9   9   0       47.89       42.98      4.94 o 
  10   9   0      283.68      339.94     24.73 o 
   0  10   0      786.09      712.55     11.23 o 
   1  10   0     1416.82     1395.65     17.96 o 
   2  10   0     1078.52      992.74     20.71 o 
   3  10   0      175.76      200.45      3.47 o 
   4  10   0        0.10        0.59      0.53 o 
   5  10   0      485.23      542.42     12.91 o 
   6  10   0      423.18      358.41     11.02 o 
   7  10   0      111.54       90.96      3.76 o 
   8  10   0       74.12       66.45      3.64 o 
   9  10   0        0.14       -1.03      5.11 o 
   1  11   0       78.10      100.96      3.36 o 
   2  11   0       22.07       20.99      1.93 o 
   3  11   0      879.02      842.99     17.37 o 
   4  11   0       21.19       23.17      1.83 o 
   5  11   0      584.44      576.27     17.36 o 
   6  11   0      170.36      179.74      5.80 o 
   7  11   0        1.91        0.85      1.94 o 
   8  11   0       13.87       10.56      6.27 o 
   9  11   0       39.68       23.76     20.17 o 
   0  12   0       92.91      104.19      4.41 o 
   1  12   0      379.79      375.08      9.07 o 
   2  12   0      399.59      381.33      7.95 o 
   3  12   0      285.36      298.17      6.52 o 
   4  12   0      270.09      249.94      6.43 o 
   5  12   0      140.84      154.70      8.41 o 
   6  12   0        1.23        1.37      1.64 o 
   7  12   0      101.28       94.53      6.23 o 
   8  12   0        1.36        1.65      2.10 o 
   9  12   0       11.71        8.61      5.68 o 
   1  13   0       42.53       36.85      2.22 o 
   2  13   0       98.71       85.11      3.64 o 
   3  13   0      554.95      571.99     12.69 o 
   4  13   0      189.19      181.82      8.30 o 
   5  13   0      199.71      187.84      8.17 o 
   6  13   0        2.61        2.41      2.54 o 
   7  13   0        0.05        2.64      2.62 o 
   8  13   0       71.13       70.12      8.61 o 
   0  14   0      478.78      488.50     21.90 o 
   1  14   0      300.27      295.09      6.78 o 
   2  14   0       30.04       29.11      2.11 o 
   3  14   0     1970.83     1886.86     47.51 o 
   4  14   0     1099.54     1092.04     22.72 o 
   5  14   0       28.32       26.59      9.05 o 
   6  14   0        1.72        1.81      2.14 o 
   7  14   0       93.66      110.11     11.12 o 
   8  14   0       69.16       58.34      7.82 o 
   1  15   0      385.84      368.42      8.49 o 
   2  15   0      293.39      290.05      6.25 o 
   3  15   0       10.19        9.05      3.63 o 
   4  15   0       87.81       67.93      4.97 o 
   5  15   0      171.84      179.37     10.63 o 
   6  15   0      394.97      398.38     16.55 o 
   7  15   0        1.06        3.33      3.49 o 
   0  16   0       44.28       51.30      3.31 o 
   1  16   0      106.41       95.24      2.77 o 
   2  16   0      259.04      252.04      9.15 o 
   3  16   0        3.03        5.16      3.16 o 
   4  16   0       10.17        5.76      8.17 o 
   5  16   0        0.12        2.30      3.20 o 
   6  16   0      121.32      142.68     10.50 o 
   7  16   0      115.83      141.31     12.43 o 
   1  17   0      153.75      154.97      4.92 o 
   2  17   0      183.32      179.82      6.17 o 
   3  17   0        7.93        2.44      3.69 o 
   4  17   0        8.79       13.92      5.76 o 
   5  17   0       40.89       27.41     12.45 o 
   6  17   0      357.21      356.74     22.48 o 
   0  18   0        3.97        2.76      3.22 o 
   1  18   0       11.68        9.57      3.32 o 
   2  18   0       28.24       21.62      6.53 o 
   3  18   0        1.20        0.24      2.88 o 
   4  18   0      191.52      175.13     12.50 o 
   5  18   0        1.14        0.77      3.29 o 
   1  19   0       12.30       10.73      4.83 o 
   2  19   0      141.54      131.47      9.52 o 
   3  19   0        1.02        1.04      2.57 o 
   4  19   0      234.23      245.86     13.15 o 
   0  20   0        3.57        3.92      3.05 o 
   1  20   0       80.42       71.97      5.08 o 
   2  20   0       50.64       51.54     10.83 o 
  -9   0   1       29.31       30.72      5.35 o 
  -7   0   1     4254.13     3999.54     45.51 o 
  -5   0   1      416.53      448.61      7.02 o 
  -3   0   1     1618.47     1521.95     24.48 o 
   1   0   1      703.61      642.10     11.25 o 
   3   0   1     5138.69     4771.31     67.77 o 
   5   0   1        6.50        3.81      1.68 o 
   7   0   1      106.94      126.26     10.26 o 
   9   0   1       98.72       76.69      5.61 o 
 -10   1   1        8.07       11.25      3.48 o 
  -9   1   1        2.66        3.04      1.60 o 
  -8   1   1      225.59      209.93      6.67 o 
  -7   1   1      858.69      831.68     20.53 o 
  -6   1   1        0.49        1.51      1.57 o 
  -5   1   1       64.12       86.32      2.63 o 
  -4   1   1      601.87      620.55      5.08 o 
  -3   1   1     1336.52     1272.14     10.03 o 
  -2   1   1     4370.75     4097.41     61.46 o 
  -1   1   1     2037.15     1760.12     26.84 o 
   0   1   1       46.11       44.46      0.97 o 
   1   1   1     2133.00     1798.84     31.66 o 
   2   1   1       49.61       45.25      0.88 o 
   3   1   1        7.41       15.82      0.63 o 
   4   1   1       85.95      120.26      2.73 o 
   5   1   1      249.00      268.96      5.13 o 
   6   1   1     1239.73     1226.93     22.20 o 
   7   1   1     1856.73     1764.79     45.28 o 
   8   1   1       50.51       49.45      4.13 o 
   9   1   1        7.07        4.02      2.87 o 
  10   1   1       23.30       19.08      9.81 o 
 -10   2   1       44.65       41.87      3.98 o 
  -9   2   1        2.21        1.18      1.99 o 
  -8   2   1      352.46      356.58      9.36 o 
  -7   2   1      252.69      263.42      6.16 o 
  -6   2   1      500.99      517.47      8.44 o 
  -5   2   1     1232.91     1205.73     12.45 o 
  -4   2   1     2948.03     2783.87     28.55 o 
  -3   2   1       97.04       85.40      1.38 o 
  -2   2   1     4245.57     3611.19     56.37 o 
   0   2   1     1116.42     1063.17      7.86 o 
   1   2   1     2011.21     1862.78     16.71 o 
   2   2   1      455.82      462.33      6.66 o 
   3   2   1       12.54        9.19      0.61 o 
   4   2   1      479.26      611.21      9.73 o 
   5   2   1      297.54      319.48      6.62 o 
   6   2   1      304.51      330.83      7.47 o 
   7   2   1       18.50       15.25      2.70 o 
   8   2   1       22.17       18.99      7.73 o 
   9   2   1      344.87      313.44      9.49 o 
  10   2   1      525.35      554.63     47.09 o 
  11   2   1      362.32      358.63     24.66 o 
 -11   3   1        5.32        4.99      3.96 o 
 -10   3   1       66.04       60.65      6.10 o 
  -9   3   1        0.09        0.33      1.65 o 
  -8   3   1        6.78        9.46      3.41 o 
  -7   3   1      103.28       97.54      4.28 o 
  -6   3   1      132.65      138.06      3.05 o 
  -5   3   1     1355.20     1486.79     14.80 o 
  -4   3   1     1500.75     1641.50     15.95 o 
  -3   3   1     2646.77     2394.11     22.27 o 
  -2   3   1     1789.34     1584.39     17.55 o 
  -1   3   1     4624.25     4420.13     66.55 o 
   0   3   1     1891.54     1796.39     15.99 o 
   1   3   1     4266.86     3991.95     65.81 o 
   2   3   1     1036.37     1015.34     15.46 o 
   3   3   1       88.71       85.29      1.53 o 
   4   3   1       84.20       87.40      2.33 o 
   5   3   1        0.67        0.56      0.80 o 
   6   3   1      262.48      254.05      7.61 o 
   7   3   1       66.14       60.77      3.38 o 
   8   3   1       39.67       30.99      3.04 o 
   9   3   1      109.14      101.83      4.22 o 
  10   3   1       57.87       58.30      7.07 o 
 -11   4   1       19.98       18.35      4.90 o 
 -10   4   1       43.80       47.04      9.39 o 
  -9   4   1      136.29      145.05      7.77 o 
  -8   4   1      288.55      279.28      8.92 o 
  -7   4   1      536.82      591.64     13.92 o 
  -6   4   1      404.99      415.35      6.78 o 
  -5   4   1       78.14       78.18      1.51 o 
  -4   4   1      628.09      660.73      8.96 o 
  -3   4   1      415.02      433.24      6.10 o 
  -2   4   1     2557.03     2428.90     34.78 o 
  -1   4   1     2742.30     2516.77     37.56 o 
   0   4   1     2739.74     2588.66     41.14 o 
   1   4   1     2599.09     2402.61     25.62 o 
   2   4   1       24.27       20.09      0.62 o 
   3   4   1     4205.32     4248.87    101.60 o 
   4   4   1      396.95      435.75      4.56 o 
   5   4   1        0.40        1.21      0.81 o 
   6   4   1       55.68       47.26      2.64 o 
   7   4   1      326.14      306.31     10.91 o 
   8   4   1        0.02        1.48      1.69 o 
   9   4   1       14.08        6.41      3.42 o 
  10   4   1        0.05        1.16      3.28 o 
 -11   5   1      205.23      253.64     13.79 o 
 -10   5   1       68.65       74.07      6.45 o 
  -9   5   1       28.74       25.65      2.96 o 
  -8   5   1      180.12      191.96      7.26 o 
  -7   5   1       79.84       59.71      3.40 o 
  -6   5   1        9.55       10.41      1.13 o 
  -5   5   1       29.05       30.59      1.98 o 
  -4   5   1     1694.89     1746.15     61.70 o 
  -3   5   1     1023.04     1023.21     19.25 o 
  -2   5   1       11.04        8.92      0.43 o 
  -1   5   1      759.64      714.68      5.97 o 
   0   5   1      830.59      758.70      9.99 o 
   1   5   1     2674.06     2504.43     65.86 o 
   2   5   1     5579.79     5401.08    133.57 o 
   3   5   1      493.22      549.69      5.65 o 
   4   5   1     1112.53     1147.36     22.08 o 
   5   5   1       12.93        9.92      1.29 o 
   6   5   1       33.27       31.67      1.89 o 
   7   5   1      168.25      174.95      6.52 o 
   8   5   1       20.22       12.21      2.67 o 
   9   5   1       18.75       16.36     12.67 o 
  10   5   1       27.46       25.49     15.85 o 
 -10   6   1        2.47        1.85      2.67 o 
  -9   6   1        1.64        1.15      2.48 o 
  -8   6   1        0.57        1.13      2.62 o 
  -7   6   1       73.52       68.12      2.85 o 
  -6   6   1        1.12        1.56      0.67 o 
  -5   6   1      251.79      265.46      4.26 o 
  -4   6   1      238.82      264.84      6.72 o 
  -3   6   1     2334.47     2418.83     55.12 o 
  -2   6   1      123.24      147.26      2.79 o 
  -1   6   1      144.60      146.51      2.64 o 
   0   6   1      312.58      267.11      4.98 o 
   1   6   1     2868.68     2713.18     26.97 o 
   2   6   1      640.61      641.66     11.51 o 
   3   6   1      829.79      784.32     21.40 o 
   4   6   1      408.69      449.17      5.38 o 
   5   6   1        2.42        1.70      0.57 o 
   6   6   1       12.48       26.25      3.06 o 
   7   6   1       24.68       30.43      3.28 o 
   8   6   1        1.48        1.24      1.31 o 
   9   6   1      210.54      218.82     18.87 o 
  10   6   1       49.61       48.27     17.02 o 
 -10   7   1       36.87       42.86      4.96 o 
  -9   7   1        0.00        1.46      2.00 o 
  -8   7   1       60.24       58.31      5.14 o 
  -7   7   1        0.79        1.09      1.79 o 
  -6   7   1        0.36        1.33      0.87 o 
  -5   7   1       17.14       21.94      0.91 o 
  -4   7   1       38.81       48.96      0.92 o 
  -3   7   1      836.95      818.58     11.68 o 
  -2   7   1       16.52       16.76      0.86 o 
  -1   7   1      323.33      307.33      5.30 o 
   0   7   1     1858.69     1774.29     17.04 o 
   1   7   1     2354.27     2201.58     28.59 o 
   2   7   1       36.06       28.61      1.05 o 
   3   7   1      181.01      220.40      2.77 o 
   4   7   1      128.13      150.41      4.52 o 
   5   7   1      130.92      128.18      3.63 o 
   6   7   1      572.04      504.82     14.27 o 
   7   7   1      221.95      211.03      7.63 o 
   8   7   1       52.10       38.24      5.69 o 
   9   7   1       13.19        8.18      5.89 o 
  10   7   1       16.56       12.41     11.47 o 
 -10   8   1        0.05        0.45      3.38 o 
  -9   8   1        0.10        1.08      1.43 o 
  -8   8   1        5.48        2.49      2.24 o 
  -7   8   1      233.45      201.39     12.47 o 
  -6   8   1      367.27      372.60     11.05 o 
  -5   8   1       91.19       97.09      2.54 o 
  -4   8   1      136.90      158.59      2.93 o 
  -3   8   1       65.72       46.34      1.44 o 
  -2   8   1      658.04      642.91     11.16 o 
  -1   8   1       36.66       36.88      1.69 o 
   0   8   1      592.29      607.05     16.76 o 
   1   8   1      124.31      129.37      3.33 o 
   2   8   1      305.32      320.81      4.50 o 
   3   8   1      438.31      445.77      4.84 o 
   4   8   1        8.96       10.54      0.80 o 
   5   8   1      191.36      202.98      4.25 o 
   6   8   1      122.37      104.72      3.95 o 
   7   8   1        0.00        1.25      1.50 o 
   8   8   1      231.14      213.47      7.95 o 
   9   8   1       86.35       68.63      7.33 o 
  10   8   1        3.06        5.51      4.84 o 
 -10   9   1      113.71      131.06     14.50 o 
  -9   9   1        8.03        7.31      4.08 o 
  -8   9   1      167.62      166.21     12.78 o 
  -7   9   1       29.81       35.10      3.78 o 
  -6   9   1       81.29       68.20      4.20 o 
  -5   9   1      227.30      229.89      7.04 o 
  -4   9   1       92.61       92.18      3.25 o 
  -3   9   1       81.88      107.17      1.42 o 
  -2   9   1      259.50      287.66      6.28 o 
  -1   9   1      152.86      188.80      3.07 o 
   0   9   1      100.16       93.03      3.29 o 
   1   9   1       43.55       36.78      3.50 o 
   2   9   1      804.92      755.37     13.84 o 
   3   9   1      909.11      965.05     18.33 o 
   4   9   1        3.16        2.99      0.90 o 
   5   9   1      408.90      417.32      9.07 o 
   6   9   1      398.66      381.43      8.89 o 
   7   9   1       73.23       59.83      3.43 o 
   8   9   1       90.38       89.88      6.01 o 
   9   9   1       82.54       89.50     11.27 o 
  -9  10   1        5.89        5.37      4.67 o 
  -8  10   1       19.28       15.70      6.79 o 
  -7  10   1       43.84       32.02      3.21 o 
  -6  10   1      349.89      350.48     11.23 o 
  -5  10   1      135.69      142.41      4.76 o 
  -4  10   1      765.42      754.57     19.89 o 
  -3  10   1      601.34      589.30      8.55 o 
  -2  10   1      102.09      110.84      5.26 o 
  -1  10   1      315.63      345.41      5.56 o 
   0  10   1      159.94      156.39      3.33 o 
   1  10   1      381.17      421.56     16.58 o 
   2  10   1     1555.92     1530.11     28.53 o 
   3  10   1        7.30        5.76      1.63 o 
   4  10   1      390.84      396.76      9.91 o 
   5  10   1       46.52       45.66      3.24 o 
   6  10   1      550.43      481.78     14.56 o 
   7  10   1       46.23       46.66      4.40 o 
   8  10   1      214.99      212.08     13.33 o 
   9  10   1       26.67       18.20     18.42 o 
  -9  11   1       32.98       19.29     17.86 o 
  -8  11   1        0.99        3.20      1.86 o 
  -7  11   1       63.97       41.47      3.95 o 
  -6  11   1      231.86      223.00      6.08 o 
  -5  11   1      101.13      110.62      4.83 o 
  -4  11   1      526.12      574.90     11.54 o 
  -3  11   1      535.96      550.32     11.07 o 
  -2  11   1      748.11      765.81     15.43 o 
  -1  11   1      158.66      173.82      6.98 o 
   0  11   1       25.96       24.11      1.81 o 
   1  11   1       10.32       13.17      1.76 o 
   2  11   1       48.64       53.77      2.56 o 
   3  11   1       60.72       57.88      1.72 o 
   4  11   1     1021.10      989.39     18.24 o 
   5  11   1      169.26      176.95      5.31 o 
   6  11   1       11.10        9.79      4.68 o 
   7  11   1      303.82      282.62     33.44 o 
   8  11   1        4.14        1.56      2.53 o 
   9  11   1       18.25       17.85     20.46 o 
  -9  12   1      117.93      140.37     12.89 o 
  -8  12   1       28.25       46.33      4.34 o 
  -7  12   1        6.86        5.03      2.85 o 
  -6  12   1        2.85        2.82      2.02 o 
  -5  12   1      100.36      106.70      8.41 o 
  -4  12   1     2602.64     2517.05     48.67 o 
  -3  12   1       71.18       60.84      1.95 o 
  -2  12   1     1127.97     1073.51     19.87 o 
  -1  12   1      385.10      394.39      9.21 o 
   0  12   1       58.77       66.20      2.56 o 
   1  12   1       21.10       17.17      1.80 o 
   2  12   1      192.25      196.73      7.40 o 
   3  12   1      184.51      188.60      6.67 o 
   4  12   1     1263.97     1339.94     35.32 o 
   5  12   1      466.27      509.40     13.34 o 
   6  12   1       38.16       41.71      4.29 o 
   7  12   1        9.38        7.15      4.97 o 
   8  12   1       71.19       57.17      6.80 o 
  -8  13   1       23.24       23.18     13.34 o 
  -7  13   1       27.13       22.02     11.88 o 
  -6  13   1       22.85       25.82      2.57 o 
  -5  13   1        2.46        1.30      1.47 o 
  -4  13   1      208.98      209.27      9.27 o 
  -3  13   1      295.23      271.76      9.18 o 
  -2  13   1        0.01       -1.52      1.73 o 
  -1  13   1      149.00      144.94      6.01 o 
   0  13   1      174.18      187.33      5.83 o 
   1  13   1        3.24        1.97      1.04 o 
   2  13   1      732.17      711.66     13.76 o 
   3  13   1      323.40      318.17      7.53 o 
   4  13   1       19.15       20.80      1.93 o 
   5  13   1       45.28       32.64     14.19 o 
   6  13   1        3.57        5.86      4.87 o 
   7  13   1       31.40       24.19     12.52 o 
   8  13   1      116.97      123.56     11.02 o 
  -8  14   1        6.91        9.23      5.59 o 
  -7  14   1       49.62       59.55      6.10 o 
  -6  14   1       91.33       67.03      7.00 o 
  -5  14   1       14.19       10.61      3.69 o 
  -4  14   1       99.73       95.42      3.34 o 
  -3  14   1      796.44      856.97     23.12 o 
  -2  14   1       15.12       15.87      2.24 o 
  -1  14   1        0.39       -0.05      1.00 o 
   0  14   1       51.24       49.42      2.07 o 
   1  14   1      242.55      244.77      5.62 o 
   2  14   1       39.17       42.55      1.82 o 
   3  14   1        4.94        3.08      1.52 o 
   4  14   1        9.05       13.07      1.82 o 
   5  14   1      195.86      170.30     24.43 o 
   6  14   1        3.46        2.96      2.98 o 
   7  14   1        1.98        3.14      2.32 o 
   8  14   1       59.95       57.08      7.17 o 
  -7  15   1       19.36       14.62      9.87 o 
  -6  15   1        2.93        4.01      2.35 o 
  -5  15   1      174.17      167.12     10.12 o 
  -4  15   1        2.07        1.57      1.42 o 
  -3  15   1      161.15      150.82      6.25 o 
  -2  15   1       46.59       39.66      2.19 o 
  -1  15   1       70.98       67.75      3.50 o 
   0  15   1        2.54        3.29      1.17 o 
   1  15   1       43.52       41.36      2.47 o 
   2  15   1       38.09       32.51      3.93 o 
   3  15   1       25.76       21.05      2.46 o 
   4  15   1      306.13      311.99     10.65 o 
   5  15   1      534.99      501.00     28.07 o 
   6  15   1       10.89        8.75      4.67 o 
   7  15   1       42.57       40.23      6.58 o 
  -7  16   1        7.52        4.20      3.29 o 
  -6  16   1       10.37        5.30      3.63 o 
  -5  16   1        4.75        5.14      3.63 o 
  -4  16   1       69.53       57.52      5.24 o 
  -3  16   1       11.35       11.19      5.13 o 
  -2  16   1      410.51      397.68     11.75 o 
  -1  16   1      167.47      164.12      4.88 o 
   0  16   1       82.06       87.43      2.69 o 
   1  16   1        2.57        1.71      1.17 o 
   2  16   1       22.24       22.99      6.12 o 
   3  16   1       89.74       85.33      4.92 o 
   4  16   1        0.15        0.21      4.49 o 
   5  16   1       82.62       68.10      5.50 o 
   6  16   1      382.39      352.20     38.08 o 
  -6  17   1       52.84       60.69      6.87 o 
  -5  17   1       20.78       11.96      6.61 o 
  -4  17   1        0.82        2.92      2.63 o 
  -3  17   1       15.91       12.51      8.33 o 
  -2  17   1        2.48        1.91      2.44 o 
  -1  17   1      288.47      268.37      5.99 o 
   0  17   1      343.94      344.08      6.55 o 
   1  17   1        2.55        2.05      1.16 o 
   2  17   1      103.57      103.34      4.47 o 
   3  17   1       59.24       45.36     12.36 o 
   4  17   1      224.54      223.42     15.36 o 
   5  17   1      129.92      106.03      7.64 o 
   6  17   1       32.54       21.51     12.67 o 
  -5  18   1      169.21      185.04     11.26 o 
  -4  18   1        0.51        1.01      3.89 o 
  -3  18   1       11.36       11.34      7.64 o 
  -2  18   1        3.52        2.49      1.97 o 
  -1  18   1        8.49        7.58      2.70 o 
   0  18   1        4.49        5.36      1.99 o 
   1  18   1        0.60        1.83      1.04 o 
   2  18   1       68.88       69.42      5.29 o 
   3  18   1      157.35      157.18     11.39 o 
   4  18   1        1.40        3.28      3.19 o 
   5  18   1       14.60        4.84      5.41 o 
  -4  19   1       38.71       50.99      6.39 o 
  -3  19   1       11.78       10.76      5.79 o 
  -2  19   1        0.77        2.30      1.73 o 
  -1  19   1       10.48       11.00      4.40 o 
   0  19   1       21.34       15.01      7.01 o 
   1  19   1       11.80       14.05      6.03 o 
   2  19   1        3.00        1.80      2.28 o 
   3  19   1        0.05        0.63      2.64 o 
   4  19   1      111.71      107.15      7.50 o 
  -2  20   1       31.43       21.57     11.33 o 
  -1  20   1        2.95        2.78      2.81 o 
   0  20   1        2.51        1.09      1.83 o 
   1  20   1       51.94       46.70      8.25 o 
   2  20   1        4.66        4.29      2.80 o 
 -10   0   2      496.49      540.66     43.17 o 
  -8   0   2      307.88      319.91     11.53 o 
  -6   0   2        5.35        1.28      1.32 o 
  -4   0   2      249.36      228.86      6.40 o 
  -2   0   2      318.79      322.75     12.64 o 
   0   0   2      196.19      202.74      5.06 o 
   2   0   2     1829.82     1618.64     14.92 o 
   4   0   2      102.69      107.22      4.68 o 
   6   0   2     5036.04     4486.68     44.70 o 
   8   0   2       67.06       53.14     10.23 o 
  10   0   2       29.83       32.60      4.63 o 
 -11   1   2       65.27       70.33      9.37 o 
 -10   1   2        2.76        3.21      2.93 o 
  -9   1   2       25.23       22.89      3.46 o 
  -8   1   2      237.46      224.05      6.48 o 
  -7   1   2      838.03      839.61     21.98 o 
  -6   1   2        0.52        0.73      0.80 o 
  -5   1   2       15.84       19.07      0.93 o 
  -4   1   2      236.75      206.71      4.02 o 
  -3   1   2      135.78      137.06      1.96 o 
  -2   1   2      239.18      225.49      3.51 o 
   0   1   2      153.69      163.89      2.18 o 
   1   1   2     1301.51     1147.76     13.35 o 
   2   1   2      262.74      260.44      3.97 o 
   3   1   2      341.60      354.45      4.58 o 
   4   1   2      453.36      488.26      5.59 o 
   5   1   2      731.68      816.30     23.91 o 
   6   1   2      186.53      205.43      7.69 o 
   7   1   2      376.86      375.15     11.77 o 
   8   1   2       29.19       25.79      3.59 o 
   9   1   2      137.92      128.80      6.05 o 
  10   1   2       79.05       86.25      5.46 o 
 -11   2   2       30.28       38.21      6.76 o 
 -10   2   2       26.48       24.58      4.86 o 
  -9   2   2        0.17        1.54      1.58 o 
  -8   2   2      170.49      180.09      5.37 o 
  -7   2   2      758.82      768.81     14.70 o 
  -6   2   2       12.37       11.60      1.54 o 
  -5   2   2       99.87      105.19      2.94 o 
  -4   2   2        2.38        2.37      0.67 o 
  -3   2   2       25.77       27.14      0.92 o 
  -2   2   2      599.31      566.88      6.08 o 
  -1   2   2      945.14      809.98      6.60 o 
   0   2   2     2854.14     2551.50     86.06 o 
   1   2   2       42.82       42.09      1.20 o 
   2   2   2       26.41       24.25      0.82 o 
   3   2   2      876.49      872.67     14.95 o 
   4   2   2     2515.38     2490.25     36.29 o 
   5   2   2        3.20        5.98      1.23 o 
   6   2   2       42.29       49.93      4.24 o 
   7   2   2     1908.29     1783.26     70.90 o 
   8   2   2      172.96      160.12      5.93 o 
   9   2   2       53.55       42.93      4.35 o 
  10   2   2       93.00       99.60      7.82 o 
 -11   3   2        9.09        7.30      5.53 o 
 -10   3   2       14.52       14.17      9.30 o 
  -9   3   2       69.51       74.14      5.14 o 
  -8   3   2      194.88      186.85      7.72 o 
  -7   3   2      291.90      299.09      7.07 o 
  -6   3   2      251.24      257.41      6.25 o 
  -5   3   2        0.29        0.60      0.42 o 
  -4   3   2     1899.80     1891.22     17.90 o 
  -3   3   2      362.08      357.54      5.44 o 
  -2   3   2      551.45      494.55      7.51 o 
  -1   3   2      565.77      533.08      6.18 o 
   1   3   2     1504.37     1368.16     10.23 o 
   2   3   2     1003.32      901.74      6.39 o 
   3   3   2     2218.75     2285.06     27.72 o 
   4   3   2       34.99       45.74      1.56 o 
   5   3   2       23.65       36.62      2.37 o 
   6   3   2        2.84        4.18      2.39 o 
   7   3   2      559.56      541.72     17.23 o 
   8   3   2        1.06        1.33      1.44 o 
   9   3   2       21.59       22.11      3.32 o 
  10   3   2        0.63        3.64      7.22 o 
 -11   4   2      101.15      125.76      8.57 o 
 -10   4   2        0.45        1.73      2.06 o 
  -9   4   2      197.02      197.12      7.27 o 
  -8   4   2        4.50        4.95      1.90 o 
  -7   4   2      662.25      642.39     12.96 o 
  -6   4   2      207.39      225.98      3.82 o 
  -5   4   2       22.26       28.40      0.86 o 
  -4   4   2     1762.51     1804.35     45.40 o 
  -3   4   2      262.06      268.10      5.16 o 
  -2   4   2      732.75      705.77      8.24 o 
  -1   4   2        0.53        1.69      0.40 o 
   0   4   2      507.35      435.40      7.27 o 
   1   4   2      273.53      287.81      9.42 o 
   2   4   2      516.81      536.72      7.63 o 
   3   4   2      558.24      677.38     10.91 o 
   4   4   2      123.47      111.61      2.76 o 
   5   4   2        0.68        1.52      1.14 o 
   6   4   2       66.81       60.15      5.07 o 
   7   4   2       57.10       58.27      4.99 o 
   8   4   2      188.07      194.70      9.52 o 
   9   4   2       36.17       38.67      2.99 o 
  10   4   2       58.97       56.63     20.51 o 
 -11   5   2       34.59       36.14      7.73 o 
 -10   5   2        6.76        6.07      4.64 o 
  -9   5   2       23.03       19.74      8.49 o 
  -8   5   2        1.70        2.64      2.52 o 
  -7   5   2      216.84      201.39      7.22 o 
  -6   5   2        0.17        0.15      0.38 o 
  -5   5   2      123.62      152.28      4.31 o 
  -4   5   2      243.96      260.49      4.74 o 
  -3   5   2     1098.17     1017.99      9.52 o 
  -2   5   2        4.56        7.64      0.67 o 
  -1   5   2      837.87      765.48      4.80 o 
   0   5   2      305.76      314.61      7.99 o 
   1   5   2      251.77      254.76      5.19 o 
   2   5   2        0.23        2.89      0.69 o 
   3   5   2       12.33       19.41      0.93 o 
   4   5   2      604.55      683.12      7.61 o 
   5   5   2        1.18        0.37      0.87 o 
   6   5   2      415.46      400.83     14.66 o 
   7   5   2        0.01        1.24      1.57 o 
   8   5   2       31.84       22.90      3.00 o 
   9   5   2       51.21       56.94      6.22 o 
  10   5   2      284.88      330.75     29.78 o 
 -10   6   2       35.13       37.19      4.92 o 
  -9   6   2       99.87       97.92      7.41 o 
  -8   6   2      210.02      190.46      7.33 o 
  -7   6   2      121.35      101.53      5.89 o 
  -6   6   2      234.71      255.96      9.56 o 
  -5   6   2        5.30        1.54      1.30 o 
  -4   6   2      213.94      220.34      4.45 o 
  -3   6   2      125.55      151.44      2.72 o 
  -2   6   2        0.22        0.83      0.41 o 
  -1   6   2       34.80       43.80      1.09 o 
   0   6   2     2273.44     2218.21     16.75 o 
   1   6   2       12.27        9.11      0.95 o 
   2   6   2     1802.42     1853.71     27.21 o 
   3   6   2      385.72      411.52      4.82 o 
   4   6   2        8.56       18.39      1.51 o 
   5   6   2      103.11       97.02      2.73 o 
   6   6   2        0.15        0.45      0.87 o 
   7   6   2      250.54      234.84      9.06 o 
   8   6   2      164.74      153.84      6.89 o 
   9   6   2       23.22       25.01     14.73 o 
  10   6   2        1.57        3.03      5.28 o 
 -10   7   2      144.88      164.33     11.80 o 
  -9   7   2       20.96       16.66      8.37 o 
  -8   7   2       86.22       74.93      5.58 o 
  -7   7   2      203.06      184.44      9.38 o 
  -6   7   2      200.98      188.33      8.35 o 
  -5   7   2       23.34       22.21      2.30 o 
  -4   7   2        3.08        3.07      2.02 o 
  -3   7   2       13.84       21.38      1.20 o 
  -2   7   2      178.14      166.87      3.30 o 
  -1   7   2      687.11      698.94     12.48 o 
   0   7   2     1310.16     1377.28     12.83 o 
   1   7   2      797.49      777.91     10.09 o 
   2   7   2      211.05      192.39      6.04 o 
   3   7   2        0.70        1.33      0.62 o 
   4   7   2       26.80       31.96      1.38 o 
   5   7   2        3.93        2.09      0.95 o 
   6   7   2       78.84       58.69      2.93 o 
   7   7   2       83.38       85.38      4.01 o 
   8   7   2       11.48       13.14      9.30 o 
   9   7   2        2.55        3.31      4.20 o 
  10   7   2        9.08        7.88      9.62 o 
 -10   8   2       66.31       67.30      5.79 o 
  -9   8   2       13.57       11.90      5.27 o 
  -8   8   2      149.08      136.92      7.45 o 
  -7   8   2        2.48        0.52      1.76 o 
  -6   8   2       55.72       46.98      4.95 o 
  -5   8   2        0.74        0.65      1.82 o 
  -4   8   2       20.70       17.78      2.12 o 
  -3   8   2      841.18      814.35     21.95 o 
  -2   8   2       63.56       53.65      1.82 o 
  -1   8   2      951.10      954.40      8.86 o 
   0   8   2        0.00        0.87      0.56 o 
   1   8   2      108.98      102.46      2.73 o 
   2   8   2     1045.28     1089.65     15.03 o 
   3   8   2       53.16       65.29      2.20 o 
   4   8   2        0.65        1.13      0.65 o 
   5   8   2      234.43      231.75      8.05 o 
   6   8   2       86.21       72.75      2.99 o 
   7   8   2       87.08       73.90      2.70 o 
   8   8   2        1.89        0.94      5.72 o 
   9   8   2       36.43       39.76     14.81 o 
 -10   9   2        2.79        2.48      2.54 o 
  -9   9   2       17.36       14.83      7.03 o 
  -8   9   2       69.50       51.69      5.87 o 
  -7   9   2        4.57        6.50      2.29 o 
  -6   9   2        2.34        0.46      1.98 o 
  -5   9   2       83.08       81.03      4.36 o 
  -4   9   2      249.20      237.32      7.38 o 
  -3   9   2       39.16       44.11      1.21 o 
  -2   9   2        4.77        2.81      0.95 o 
  -1   9   2        1.41        5.49      0.82 o 
   0   9   2      451.92      508.37     11.60 o 
   1   9   2      107.85      109.04      3.13 o 
   2   9   2      382.28      370.45      5.30 o 
   3   9   2       90.13       85.98      3.87 o 
   4   9   2       11.17       12.05      1.06 o 
   5   9   2      263.36      238.31      7.94 o 
   6   9   2       54.28       46.16      2.65 o 
   7   9   2      141.28      129.12      8.43 o 
   8   9   2        0.03        0.07      4.09 o 
   9   9   2      102.05      119.44     13.01 o 
 -10  10   2       46.43       44.93      6.92 o 
  -9  10   2       21.94       16.84      7.08 o 
  -8  10   2       32.55       24.53     11.45 o 
  -7  10   2       52.87       42.46      2.92 o 
  -6  10   2       68.19       68.61      5.15 o 
  -5  10   2      224.25      228.90      7.33 o 
  -4  10   2      142.33      131.55      3.94 o 
  -3  10   2      518.15      530.23      7.90 o 
  -2  10   2        2.11        1.11      1.16 o 
  -1  10   2      120.56      137.57      1.86 o 
   0  10   2      559.57      641.24      7.86 o 
   1  10   2      182.30      193.86      4.32 o 
   2  10   2       46.82       55.65      1.51 o 
   3  10   2        0.89        0.90      1.20 o 
   4  10   2      283.40      278.95      6.40 o 
   5  10   2      128.26      138.20      3.89 o 
   6  10   2        5.39        4.12      1.70 o 
   7  10   2       76.21       64.72      6.54 o 
   8  10   2        1.29        0.71      1.51 o 
   9  10   2       59.31       55.76      6.84 o 
  -9  11   2       13.87       14.03     13.29 o 
  -8  11   2       28.53       32.15      4.01 o 
  -7  11   2      108.94       95.84      4.66 o 
  -6  11   2        1.08        0.82      1.99 o 
  -5  11   2      123.50      119.40      4.91 o 
  -4  11   2       78.05       77.10      3.04 o 
  -3  11   2      117.99      120.21      3.83 o 
  -2  11   2      113.45      115.58      3.40 o 
  -1  11   2      220.01      218.21      6.31 o 
   0  11   2      326.10      358.98      5.46 o 
   1  11   2       49.14       49.15     12.24 o 
   2  11   2        3.25        5.30      1.53 o 
   3  11   2     1470.08     1457.53     27.90 o 
   4  11   2        7.79        6.70      2.28 o 
   5  11   2       95.94       95.71      5.85 o 
   6  11   2       10.14        6.70      3.54 o 
   7  11   2       31.28       40.43      5.43 o 
   8  11   2        0.44        1.36      1.65 o 
   9  11   2       46.38       58.73      9.88 o 
  -9  12   2        8.70        3.81      6.08 o 
  -8  12   2       13.95       19.13      4.91 o 
  -7  12   2        8.97        9.74      4.15 o 
  -6  12   2        3.69        7.84      3.38 o 
  -5  12   2      886.91      935.03     30.59 o 
  -4  12   2       38.79       41.43      4.18 o 
  -3  12   2       40.13       36.33      3.11 o 
  -2  12   2      397.54      391.38     12.82 o 
  -1  12   2        8.64        4.86      2.24 o 
   0  12   2        1.31        2.06      0.89 o 
   1  12   2     1346.48     1394.05     29.64 o 
   2  12   2       90.61       92.07      3.51 o 
   3  12   2      967.84      975.65     20.56 o 
   4  12   2      728.61      753.10     30.98 o 
   5  12   2       37.57       44.75      2.54 o 
   6  12   2        0.24       -0.38      2.91 o 
   7  12   2       39.48       22.34     12.42 o 
   8  12   2       98.79       99.67      6.67 o 
  -8  13   2        0.82       -3.05      5.25 o 
  -7  13   2      234.36      234.97     12.27 o 
  -6  13   2        0.52        3.66      1.57 o 
  -5  13   2      187.88      178.98      7.52 o 
  -4  13   2       41.96       43.87      4.92 o 
  -3  13   2      579.87      592.51     13.60 o 
  -2  13   2      213.96      215.80      6.95 o 
  -1  13   2       15.11       13.09      3.38 o 
   0  13   2       28.94       25.41      1.80 o 
   1  13   2       20.96       23.98      1.98 o 
   2  13   2      732.83      711.40     12.72 o 
   3  13   2     1229.52     1238.57     58.91 o 
   4  13   2       16.06       11.07      3.44 o 
   5  13   2       19.37       17.31      7.55 o 
   6  13   2        0.01        0.64      3.02 o 
   7  13   2        1.13        2.42      3.40 o 
   8  13   2      213.32      232.03     12.23 o 
  -8  14   2       15.01       10.68      6.23 o 
  -7  14   2       10.31        7.29      5.76 o 
  -6  14   2       38.02       37.10      3.42 o 
  -5  14   2      165.39      165.27      5.65 o 
  -4  14   2       20.53       19.65      4.08 o 
  -3  14   2       65.04       54.12      5.21 o 
  -2  14   2      256.93      259.22      9.19 o 
  -1  14   2       51.65       47.17      2.88 o 
   0  14   2      118.80      103.96      3.04 o 
   1  14   2      103.27       96.49      3.17 o 
   2  14   2      264.28      264.81      8.11 o 
   3  14   2       82.76       77.56      6.37 o 
   4  14   2       23.31       21.08      5.91 o 
   5  14   2       11.63        9.09      3.09 o 
   6  14   2       20.69       27.10     10.03 o 
   7  14   2       15.97       13.91     11.10 o 
  -7  15   2        3.97        2.88      3.64 o 
  -6  15   2        0.76       -0.19      3.27 o 
  -5  15   2        0.01       -0.11      2.12 o 
  -4  15   2       50.64       57.91      5.04 o 
  -3  15   2        2.19        2.66      1.46 o 
  -2  15   2        1.99        3.28      1.51 o 
  -1  15   2       43.48       45.40      2.31 o 
   0  15   2       86.51       78.34      3.37 o 
   1  15   2      256.22      257.10      5.43 o 
   2  15   2      122.18      114.89      4.74 o 
   3  15   2       10.32       10.62      3.42 o 
   4  15   2      540.27      563.81     20.35 o 
   5  15   2      165.98      160.09     12.90 o 
   6  15   2        0.28        4.82      3.54 o 
   7  15   2       23.91       21.18     12.52 o 
  -7  16   2       32.67       25.27     15.85 o 
  -6  16   2        4.66        2.24      2.22 o 
  -5  16   2       45.02       46.83      8.29 o 
  -4  16   2       37.27       31.28     10.78 o 
  -3  16   2       67.21       67.21      4.61 o 
  -2  16   2       24.81       20.86      6.90 o 
  -1  16   2        0.82        1.24      1.07 o 
   0  16   2       20.44       14.97      4.34 o 
   1  16   2       40.03       32.09      2.39 o 
   2  16   2       52.60       60.26      3.66 o 
   3  16   2       46.07       46.93      3.11 o 
   4  16   2      205.49      212.99     11.48 o 
   5  16   2      296.04      289.98     19.85 o 
   6  16   2        1.97        1.95      2.82 o 
  -6  17   2      128.74      137.74     10.03 o 
  -5  17   2       33.96       25.93     12.26 o 
  -4  17   2       51.89       48.38      4.64 o 
  -3  17   2       28.05       22.29      8.06 o 
  -2  17   2       21.42       16.14      5.99 o 
  -1  17   2       22.05       16.51      4.48 o 
   0  17   2       83.22       82.54      3.79 o 
   1  17   2        0.71        0.86      1.23 o 
   2  17   2       18.91       17.18      5.00 o 
   3  17   2       34.87       26.84     11.56 o 
   4  17   2        9.63        9.39      4.52 o 
   5  17   2      117.74      108.27      6.53 o 
  -5  18   2       11.90        6.27      4.22 o 
  -4  18   2       13.18       14.05      6.19 o 
  -3  18   2        0.46        1.20      1.73 o 
  -2  18   2        3.82        3.01      2.19 o 
  -1  18   2       21.88       27.75      3.78 o 
   0  18   2       62.07       58.02      3.77 o 
   1  18   2       92.25       88.84      4.15 o 
   2  18   2      102.46       96.05      5.85 o 
   3  18   2       45.64       44.07      4.76 o 
   4  18   2        0.02        1.21      2.54 o 
  -4  19   2       25.15       21.21     10.27 o 
  -3  19   2        3.38        3.26      2.53 o 
  -2  19   2        2.62       -1.22      2.70 o 
  -1  19   2       13.03        8.11      6.23 o 
   0  19   2       26.11       28.98      2.85 o 
   1  19   2        0.49        1.49      1.19 o 
   2  19   2        0.38        1.42      2.40 o 
   3  19   2        2.71        2.51      2.30 o 
  -2  20   2        1.08        2.34      1.38 o 
  -1  20   2       52.40       49.90      4.97 o 
   0  20   2       69.62       63.02      5.82 o 
   1  20   2       33.11       28.06      5.56 o 
   2  20   2       10.93        6.15      2.78 o 
 -11   0   3       15.55       11.27      9.32 o 
  -9   0   3       37.65       27.85      8.22 o 
  -7   0   3     2692.66     2399.63     59.74 o 
  -5   0   3      316.97      300.99     11.60 o 
  -3   0   3        0.11        8.79      0.67 o 
   1   0   3      124.41      135.35      4.29 o 
   3   0   3       84.31       84.35      3.39 o 
   5   0   3       66.61       80.79      3.08 o 
   7   0   3       13.66       18.27     12.55 o 
   9   0   3        2.42        2.79      4.78 o 
 -11   1   3      157.84      189.85     11.87 o 
 -10   1   3        9.54        6.41      4.07 o 
  -9   1   3      524.03      556.44     15.79 o 
  -8   1   3      691.55      710.27     16.31 o 
  -7   1   3      390.50      381.36      9.34 o 
  -6   1   3      173.72      183.67      3.41 o 
  -5   1   3       66.49       59.16      1.85 o 
  -4   1   3       10.62       16.58      0.78 o 
  -3   1   3     2748.16     2546.41     28.89 o 
  -2   1   3     1201.32     1130.22      9.54 o 
   0   1   3     1085.82     1022.78     12.39 o 
   1   1   3      259.16      234.87      4.80 o 
   2   1   3        5.91       10.55      0.97 o 
   3   1   3      166.10      173.06      3.50 o 
   4   1   3      618.27      679.92     12.40 o 
   5   1   3      257.93      265.69      5.13 o 
   6   1   3      225.73      210.30      7.39 o 
   7   1   3      204.01      220.37      8.69 o 
   8   1   3       11.42       12.49      5.37 o 
   9   1   3       28.20       25.15     11.43 o 
  10   1   3       15.06        8.13      3.81 o 
 -11   2   3       42.21       53.80      5.89 o 
 -10   2   3        9.84        7.95      5.04 o 
  -9   2   3       57.25       52.66      4.19 o 
  -8   2   3      482.20      455.74     10.80 o 
  -7   2   3      234.25      230.68      8.98 o 
  -6   2   3      137.85      157.78      4.31 o 
  -5   2   3        0.01        1.49      0.75 o 
  -4   2   3        3.33        0.44      0.38 o 
  -3   2   3      191.23      187.70      3.04 o 
  -2   2   3     2501.08     2222.59     20.62 o 
  -1   2   3      906.71      850.69      5.01 o 
   1   2   3      829.60      798.23      5.63 o 
   2   2   3      246.78      259.44      4.42 o 
   3   2   3       75.74       81.21      1.94 o 
   4   2   3       74.24      102.08      2.62 o 
   5   2   3      188.37      170.13      3.91 o 
   6   2   3       68.00       62.34      3.56 o 
   7   2   3     1286.20     1256.63     40.49 o 
   8   2   3      101.53      107.07      4.68 o 
   9   2   3        5.60        5.58      2.33 o 
  10   2   3       31.53       37.43     16.04 o 
 -11   3   3      168.76      200.96     16.25 o 
 -10   3   3       53.03       55.71      4.91 o 
  -9   3   3      188.91      206.68      6.49 o 
  -8   3   3      240.21      241.21      7.27 o 
  -7   3   3      308.31      262.56     11.77 o 
  -6   3   3        0.63        1.91      0.76 o 
  -5   3   3      292.14      285.29      5.85 o 
  -4   3   3      297.68      323.81      7.35 o 
  -3   3   3      636.45      603.37      5.31 o 
  -2   3   3      416.62      396.81      3.96 o 
  -1   3   3     3184.71     2764.48     48.47 o 
   0   3   3    10631.60     9966.12    425.62 o 
   1   3   3        0.56        0.85      0.36 o 
   2   3   3      565.10      585.90      9.07 o 
   3   3   3       68.74       82.72      4.05 o 
   4   3   3       98.35       81.42      1.96 o 
   5   3   3        2.54        2.82      0.83 o 
   6   3   3      148.25      128.59      5.67 o 
   7   3   3        0.52        2.85      4.40 o 
   8   3   3      136.56      144.94      7.75 o 
   9   3   3        7.95        7.77      3.23 o 
  10   3   3       32.85       28.98     22.15 o 
 -11   4   3       30.76       38.94     11.28 o 
 -10   4   3       23.34       19.88      5.09 o 
  -9   4   3       23.98       23.05      8.26 o 
  -8   4   3      317.63      305.01     10.69 o 
  -7   4   3      203.74      220.97      6.77 o 
  -6   4   3      127.65      124.63      4.84 o 
  -5   4   3      449.36      448.99      6.15 o 
  -4   4   3     1147.88     1216.85     50.82 o 
  -3   4   3       12.27       16.90      1.05 o 
  -2   4   3      828.61      807.87      5.13 o 
  -1   4   3       10.00       10.67      0.60 o 
   0   4   3       51.07       54.14      1.00 o 
   1   4   3      901.63      894.72     13.70 o 
   2   4   3      462.89      438.50     13.51 o 
   3   4   3      881.90      932.15     22.34 o 
   4   4   3      413.80      440.56      5.74 o 
   5   4   3       19.69       17.70      4.97 o 
   6   4   3        0.87        1.76      1.72 o 
   7   4   3        1.71        1.97      2.42 o 
   8   4   3      311.67      306.48     18.78 o 
   9   4   3        2.47        4.44      1.99 o 
  10   4   3        0.95        2.78      3.15 o 
 -11   5   3        0.14       -0.10      2.94 o 
 -10   5   3       12.08        8.01      4.19 o 
  -9   5   3       24.01       29.03      5.73 o 
  -8   5   3      176.14      209.66      8.08 o 
  -7   5   3        7.88       10.08      1.27 o 
  -6   5   3      347.22      325.87      9.12 o 
  -5   5   3      455.11      486.25     10.42 o 
  -4   5   3       15.33       17.88      2.14 o 
  -3   5   3      139.16      148.22      3.96 o 
  -2   5   3       76.03       68.74      1.38 o 
  -1   5   3       28.73       38.14      0.96 o 
   0   5   3      460.05      532.86      6.26 o 
   1   5   3     1666.59     1579.29     20.72 o 
   2   5   3      334.56      340.08     11.14 o 
   3   5   3      239.37      271.32      3.95 o 
   4   5   3      373.27      371.37      5.37 o 
   5   5   3       13.17       12.02      2.22 o 
   6   5   3       31.63       37.17      2.60 o 
   7   5   3      225.12      205.65      7.76 o 
   8   5   3      102.69      103.05      4.68 o 
   9   5   3       21.22       18.25     10.60 o 
  10   5   3       67.29       65.09      9.74 o 
 -10   6   3      184.13      168.19     12.79 o 
  -9   6   3       27.47       25.13      9.61 o 
  -8   6   3      221.81      209.91      6.42 o 
  -7   6   3       56.64       37.96      4.36 o 
  -6   6   3       58.58       58.40      3.02 o 
  -5   6   3     1042.83     1064.16     22.42 o 
  -4   6   3      444.27      452.87     11.33 o 
  -3   6   3       12.31       20.19      2.57 o 
  -2   6   3      310.55      343.18      6.94 o 
  -1   6   3      233.24      266.19      5.04 o 
   0   6   3      142.79      142.10      3.36 o 
   1   6   3      809.63      821.04      9.90 o 
   2   6   3       21.47       20.83      2.30 o 
   3   6   3     1207.00     1189.36     23.15 o 
   4   6   3        0.37        0.62      0.44 o 
   5   6   3       61.96       55.34      2.38 o 
   6   6   3        9.16        9.72      2.91 o 
   7   6   3      105.41       88.98      4.52 o 
   8   6   3        0.15        1.41      1.86 o 
   9   6   3       36.54       23.92     20.14 o 
  10   6   3       42.03       46.99      6.78 o 
 -10   7   3      344.85      387.43     23.61 o 
  -9   7   3      294.47      312.10     17.82 o 
  -8   7   3        4.21        5.06      3.44 o 
  -7   7   3        1.83        3.84      4.79 o 
  -6   7   3       52.03       49.55      2.60 o 
  -5   7   3      156.82      163.51      3.77 o 
  -4   7   3      172.00      210.43     10.86 o 
  -3   7   3     1362.89     1244.07     30.83 o 
  -2   7   3      177.19      182.10      3.07 o 
  -1   7   3     2305.88     2371.76     25.69 o 
   0   7   3      565.70      556.04     10.34 o 
   1   7   3       74.51       74.76      3.50 o 
   2   7   3      262.80      302.00      4.79 o 
   3   7   3      377.04      365.52     12.78 o 
   4   7   3        6.18        5.60      0.81 o 
   5   7   3        7.76        7.81      1.17 o 
   6   7   3      257.61      209.32      6.46 o 
   7   7   3       15.31       10.20      2.43 o 
   8   7   3       73.57       77.46      4.83 o 
   9   7   3        6.23        5.35      6.14 o 
 -10   8   3        0.97        2.53      2.32 o 
  -9   8   3        0.95        1.14      1.83 o 
  -8   8   3      249.26      220.93      7.35 o 
  -7   8   3        0.11        2.04      1.91 o 
  -6   8   3      293.63      304.05     17.90 o 
  -5   8   3       10.58        8.85      3.44 o 
  -4   8   3     1189.70     1195.62     46.76 o 
  -3   8   3      460.83      441.20     11.53 o 
  -2   8   3      326.11      287.64      4.14 o 
  -1   8   3      537.35      608.48      7.31 o 
   0   8   3       24.66       27.96      1.27 o 
   1   8   3       89.57       69.68      3.06 o 
   2   8   3        7.23       10.04      2.54 o 
   3   8   3      466.75      445.11      9.43 o 
   4   8   3       85.26      101.29      4.90 o 
   5   8   3       47.69       47.71      2.96 o 
   6   8   3      971.62      895.09     32.35 o 
   7   8   3        1.36        1.17      1.14 o 
   8   8   3        7.77       10.32     10.89 o 
   9   8   3       18.75       17.77     13.57 o 
 -10   9   3        0.08       -1.71      3.21 o 
  -9   9   3      332.54      378.12     14.84 o 
  -8   9   3       83.51       83.47      4.38 o 
  -7   9   3       29.61       33.89      3.83 o 
  -6   9   3      156.53      139.07      5.49 o 
  -5   9   3       79.65       75.74      4.15 o 
  -4   9   3       29.85       37.13      5.51 o 
  -3   9   3       20.03       25.75      1.36 o 
  -2   9   3     1125.84     1085.13     13.86 o 
  -1   9   3      115.67      126.06      2.14 o 
   0   9   3      174.82      202.20      3.36 o 
   1   9   3        0.97        0.99      1.49 o 
   2   9   3      226.25      215.75      4.76 o 
   3   9   3        2.37       13.76      6.96 o 
   4   9   3     1178.77     1167.05     27.45 o 
   5   9   3       59.72       45.83      2.73 o 
   6   9   3       14.56       13.10      4.16 o 
   7   9   3        4.43        4.44      2.94 o 
   9   9   3        0.97        2.03      5.77 o 
 -10  10   3        0.49        2.82      6.20 o 
  -9  10   3      112.32      105.45      8.10 o 
  -8  10   3       89.90       93.60      7.87 o 
  -7  10   3      103.56       96.92      4.18 o 
  -6  10   3      237.71      241.94     15.37 o 
  -5  10   3       85.79       93.84      4.71 o 
  -4  10   3      359.18      344.88      8.64 o 
  -3  10   3       33.40       38.11      1.80 o 
  -2  10   3      285.37      273.32      5.95 o 
  -1  10   3      113.93      137.56      3.28 o 
   0  10   3      462.79      503.24     10.17 o 
   1  10   3      143.66      120.34      4.43 o 
   2  10   3      142.80      145.25      5.01 o 
   3  10   3      274.08      272.81      9.25 o 
   4  10   3       43.62       45.66      3.13 o 
   5  10   3      383.49      374.90     11.45 o 
   6  10   3        4.47        2.33      1.41 o 
   7  10   3        0.16        1.47      1.97 o 
   8  10   3        7.28        6.23      5.43 o 
   9  10   3       51.81       62.11     27.95 o 
  -9  11   3       13.61       11.17      5.50 o 
  -8  11   3        8.94       11.03      5.82 o 
  -7  11   3      334.09      306.40      8.46 o 
  -6  11   3      187.32      185.83      5.56 o 
  -5  11   3      139.40      128.38      5.60 o 
  -4  11   3      319.83      334.69     13.61 o 
  -3  11   3       62.85       57.11      1.24 o 
  -2  11   3      382.40      400.76     10.36 o 
  -1  11   3       13.59       12.76      1.36 o 
   0  11   3       25.78       29.82      1.64 o 
   1  11   3      141.86      165.41      6.37 o 
   2  11   3      153.29      145.60      7.16 o 
   3  11   3     1216.54     1189.96     23.05 o 
   4  11   3       72.18       72.34      3.30 o 
   5  11   3        4.18        3.76      1.64 o 
   6  11   3        2.92        1.96      1.51 o 
   7  11   3       61.45       48.47      4.62 o 
   8  11   3       87.79       85.55      5.72 o 
  -9  12   3       83.67       88.12     11.52 o 
  -8  12   3      216.37      223.73     15.06 o 
  -7  12   3      183.17      173.47      6.43 o 
  -6  12   3      287.91      295.60     10.61 o 
  -5  12   3      106.67      102.71      6.45 o 
  -4  12   3       50.50       44.60      2.71 o 
  -3  12   3      367.48      366.17      7.76 o 
  -2  12   3      399.39      414.86     14.83 o 
  -1  12   3        0.43        1.87      1.01 o 
   0  12   3      254.54      255.12      5.63 o 
   1  12   3       81.52       89.80      3.39 o 
   2  12   3      137.48      146.51      6.16 o 
   3  12   3      130.15      126.08      4.85 o 
   4  12   3      205.86      209.98      6.63 o 
   5  12   3      143.70      163.12      7.10 o 
   6  12   3        0.97        0.86      2.05 o 
   7  12   3        8.54        9.87      4.85 o 
   8  12   3       16.27       12.67      7.11 o 
  -8  13   3       62.39       99.45      6.49 o 
  -7  13   3       59.96       62.13      6.91 o 
  -6  13   3       94.96       92.50      4.11 o 
  -5  13   3      479.38      491.46     16.61 o 
  -4  13   3       31.42       35.15      3.14 o 
  -3  13   3       32.33       32.73      2.16 o 
  -2  13   3      312.89      314.29     14.52 o 
  -1  13   3       34.77       30.19      3.16 o 
   0  13   3        0.00        0.20      1.00 o 
   1  13   3      493.36      457.38      9.53 o 
   2  13   3      144.22      128.34      5.85 o 
   3  13   3      306.10      322.98      9.54 o 
   4  13   3       11.91       12.14      4.48 o 
   5  13   3        1.82        2.04      1.20 o 
   6  13   3       31.15       29.50     13.45 o 
   7  13   3        5.95        5.27      5.25 o 
   8  13   3        2.99        3.96      2.83 o 
  -8  14   3       60.46       71.78      8.44 o 
  -7  14   3        2.76        2.33      2.55 o 
  -6  14   3        3.27        3.02      2.54 o 
  -5  14   3       31.06       29.41      4.86 o 
  -4  14   3      965.07     1086.52     46.31 o 
  -3  14   3        0.69        2.36      1.67 o 
  -2  14   3        4.37        4.24      1.77 o 
  -1  14   3        7.39        3.78      1.74 o 
   0  14   3      239.04      212.09      5.28 o 
   1  14   3        3.81        3.41      1.99 o 
   2  14   3     1369.64     1381.67     32.55 o 
   3  14   3      352.03      365.63     12.59 o 
   4  14   3       16.54       18.15      3.99 o 
   5  14   3       11.18       11.82      4.84 o 
   6  14   3       24.92       27.95     13.48 o 
   7  14   3       33.32       18.57     12.31 o 
  -7  15   3       35.96       27.63     15.06 o 
  -6  15   3      213.36      231.06     11.58 o 
  -5  15   3        0.21        0.64      2.39 o 
  -4  15   3      100.16       89.15      3.74 o 
  -3  15   3        0.42        1.71      1.55 o 
  -2  15   3       16.13       14.62      2.15 o 
  -1  15   3      117.60      111.75      3.62 o 
   0  15   3      159.36      131.63      3.65 o 
   1  15   3       44.97       43.36      4.52 o 
   2  15   3      336.43      344.47     10.83 o 
   3  15   3        2.83        3.19      1.79 o 
   4  15   3      113.38      108.19      4.67 o 
   5  15   3        6.80       11.59      3.47 o 
   6  15   3       84.29       99.47      9.60 o 
  -7  16   3       37.11       22.37     13.79 o 
  -6  16   3        8.34        9.05      5.16 o 
  -5  16   3       30.47       24.23     11.75 o 
  -4  16   3       33.49       37.85      4.57 o 
  -3  16   3      369.08      379.27     17.92 o 
  -2  16   3      194.87      174.46      6.26 o 
  -1  16   3        0.05        1.07      1.21 o 
   0  16   3        0.74        1.07      1.56 o 
   1  16   3       61.76       65.85      3.09 o 
   2  16   3      183.64      187.05      5.74 o 
   3  16   3       80.45       87.11      3.79 o 
   4  16   3      394.19      431.66     14.60 o 
   5  16   3       21.87       34.33      5.78 o 
   6  16   3       26.01       27.82     13.54 o 
  -6  17   3        0.21        1.19      2.89 o 
  -5  17   3       40.44       32.33     14.36 o 
  -4  17   3       16.18       18.74     10.13 o 
  -3  17   3      231.21      227.28      9.07 o 
  -2  17   3       14.71       13.61      5.70 o 
  -1  17   3      103.18      115.00      6.38 o 
   0  17   3       17.97       13.77      3.32 o 
   1  17   3        4.71        4.34      1.83 o 
   2  17   3        1.14        1.21      0.85 o 
   3  17   3        5.92        4.47      2.65 o 
   4  17   3        0.03        0.79      2.38 o 
   5  17   3       38.07       39.52      6.15 o 
  -5  18   3       87.66       88.15      9.68 o 
  -4  18   3       55.69       62.49      5.34 o 
  -3  18   3       54.81       54.89     10.98 o 
  -2  18   3       17.81       14.96      4.54 o 
  -1  18   3       29.20       23.65      7.52 o 
   0  18   3        0.63        1.18      0.93 o 
   1  18   3      195.42      197.30      8.74 o 
   2  18   3       19.76       14.43      4.43 o 
   3  18   3        6.97        8.59      3.63 o 
   4  18   3        0.94        2.37      2.65 o 
  -4  19   3        3.95        3.79      4.20 o 
  -3  19   3      114.04      107.64     11.76 o 
  -2  19   3       67.67       55.03      4.89 o 
  -1  19   3        9.02       11.00      4.87 o 
   0  19   3       29.93       23.94      8.99 o 
   1  19   3      351.06      377.13     14.72 o 
   2  19   3        3.43        4.56      3.17 o 
   3  19   3      105.25      112.34      5.96 o 
  -1  20   3       26.95       27.64     11.62 o 
   0  20   3       19.26       12.96      7.98 o 
   1  20   3       94.71       85.47      7.27 o 
 -10   0   4       16.63       24.32     18.36 o 
  -8   0   4      723.15      669.64     22.78 o 
  -6   0   4      311.64      313.17      8.57 o 
  -2   0   4       46.01       42.81      1.41 o 
   0   0   4     1535.45     1456.14     14.05 o 
   2   0   4      807.38      826.01     17.76 o 
   4   0   4      170.73      213.52      7.78 o 
   6   0   4      354.32      371.68     16.42 o 
   8   0   4      574.91      527.74     16.82 o 
  10   0   4       21.00       13.79     16.69 o 
 -11   1   4       63.30       61.83      6.11 o 
 -10   1   4       20.68       17.69      8.95 o 
  -9   1   4      912.39      925.98     24.99 o 
  -8   1   4       86.67       77.71      4.25 o 
  -7   1   4      538.19      574.38     11.46 o 
  -6   1   4        2.13        3.41      1.31 o 
  -5   1   4      216.55      216.10      7.11 o 
  -4   1   4      133.23      147.67      5.90 o 
  -3   1   4     3315.82     3298.89     54.85 o 
  -2   1   4        3.85        6.18      0.68 o 
  -1   1   4     1340.51     1321.85      8.85 o 
   0   1   4       21.98       18.28      0.73 o 
   1   1   4       10.42        7.15      1.01 o 
   2   1   4        8.16        7.66      1.28 o 
   3   1   4      451.63      500.37     16.67 o 
   4   1   4       30.99       26.05      1.74 o 
   5   1   4      447.47      470.82     10.63 o 
   6   1   4      491.31      512.69     14.85 o 
   7   1   4      311.48      324.20     12.46 o 
   8   1   4        2.45        0.76      2.66 o 
   9   1   4        1.83        3.58      2.83 o 
  10   1   4       21.67       12.28     10.12 o 
 -11   2   4       18.59       11.29     11.06 o 
 -10   2   4        5.37        3.33      2.48 o 
  -9   2   4      179.65      160.37      6.93 o 
  -8   2   4      401.98      386.20     13.82 o 
  -7   2   4     2010.43     1871.02     67.09 o 
  -6   2   4       61.81       71.10      2.25 o 
  -5   2   4        0.05        1.20      0.74 o 
  -4   2   4       16.84       24.87      1.06 o 
  -3   2   4       14.97       16.82      0.74 o 
  -2   2   4      775.74      752.98      8.86 o 
  -1   2   4     1835.47     1677.61     20.52 o 
   1   2   4      302.75      312.09      7.23 o 
   2   2   4      260.01      296.76      4.75 o 
   3   2   4        1.50        5.00      1.16 o 
   4   2   4      138.94      143.89      3.28 o 
   5   2   4        8.64        4.96      1.79 o 
   6   2   4       79.74       87.20      6.14 o 
   7   2   4      204.84      210.77      7.80 o 
   8   2   4      335.52      324.45     11.50 o 
   9   2   4       16.34       13.31      5.58 o 
  10   2   4      195.09      225.59     11.60 o 
 -11   3   4       37.75       26.20      6.53 o 
 -10   3   4       71.04       80.39      6.01 o 
  -9   3   4       96.46      106.15      4.95 o 
  -8   3   4     1019.36     1094.28     29.04 o 
  -7   3   4        2.63        1.43      1.65 o 
  -6   3   4      161.81      177.80      4.01 o 
  -5   3   4      479.69      547.39     11.83 o 
  -4   3   4      102.36      102.64      2.76 o 
  -3   3   4      178.04      166.91      3.62 o 
  -2   3   4       22.82       19.17      0.68 o 
  -1   3   4      234.24      225.01      4.50 o 
   0   3   4     3539.94     3405.28     42.79 o 
   1   3   4      311.26      329.62      5.46 o 
   2   3   4      650.63      653.73     14.85 o 
   3   3   4      700.40      682.15     14.57 o 
   4   3   4      291.49      319.23      4.14 o 
   5   3   4        0.00        0.83      0.75 o 
   6   3   4       26.49       27.53      4.20 o 
   7   3   4       50.11       54.25      5.10 o 
   8   3   4       41.97       41.68      8.40 o 
   9   3   4        0.23        1.25      4.39 o 
  10   3   4        2.81       -1.07      5.58 o 
 -11   4   4       68.33       68.75      7.27 o 
 -10   4   4      215.20      235.32      9.24 o 
  -9   4   4      184.55      177.96      7.32 o 
  -8   4   4      229.49      220.47     11.70 o 
  -7   4   4     1658.35     1603.16     39.98 o 
  -6   4   4      253.60      235.18      4.92 o 
  -5   4   4      384.13      441.58      8.50 o 
  -4   4   4      175.36      194.63      3.73 o 
  -3   4   4     2431.19     2437.43     48.57 o 
  -2   4   4      173.64      214.74      3.66 o 
  -1   4   4      509.95      539.61      8.23 o 
   0   4   4       63.20       60.65      1.40 o 
   1   4   4       25.59       32.22      1.23 o 
   2   4   4      664.36      667.26      7.44 o 
   3   4   4       56.96       45.41      1.63 o 
   4   4   4      643.09      631.63     12.29 o 
   5   4   4       72.99       72.69      2.55 o 
   6   4   4      681.33      671.02     20.23 o 
   7   4   4      599.84      647.16     14.39 o 
   8   4   4        7.31        5.93      3.34 o 
   9   4   4        0.25        1.06      1.67 o 
  10   4   4      236.07      249.77     19.50 o 
 -11   5   4      142.82      152.33      9.24 o 
 -10   5   4      285.96      284.58     15.32 o 
  -9   5   4      168.30      163.45      7.01 o 
  -8   5   4       87.15      110.90      4.37 o 
  -7   5   4       18.92       23.11      7.46 o 
  -6   5   4     1481.70     1469.95     30.90 o 
  -5   5   4     3428.51     3403.48     35.10 o 
  -4   5   4      569.97      561.16     20.78 o 
  -3   5   4      719.21      712.74      6.82 o 
  -2   5   4      135.34      171.33      3.33 o 
  -1   5   4       12.06        9.86      0.77 o 
   0   5   4      832.72      866.81      8.16 o 
   1   5   4        0.00        1.27      0.62 o 
   2   5   4        0.01        0.77      0.43 o 
   3   5   4        2.70        1.14      0.58 o 
   4   5   4       56.78       55.58      1.84 o 
   5   5   4       61.11       63.97      3.45 o 
   6   5   4      122.60      143.09      5.49 o 
   7   5   4      219.08      179.99      6.44 o 
   8   5   4       23.32       25.38      8.57 o 
   9   5   4      163.43      161.24     10.98 o 
 -10   6   4       26.71       17.09      8.73 o 
  -9   6   4        4.11        4.92      2.90 o 
  -8   6   4        3.12        1.66      2.55 o 
  -7   6   4      402.18      430.16     11.79 o 
  -6   6   4      262.93      269.74      9.35 o 
  -5   6   4       24.90       31.76      3.36 o 
  -4   6   4      191.59      193.81      4.28 o 
  -3   6   4        4.35        3.09      0.61 o 
  -2   6   4      565.73      552.52      9.66 o 
  -1   6   4      539.00      571.43      5.75 o 
   0   6   4     2048.53     2119.05     22.43 o 
   1   6   4      280.93      268.99      5.60 o 
   2   6   4      108.80      123.15      4.15 o 
   3   6   4      619.56      655.95     16.80 o 
   4   6   4      164.67      161.06      4.81 o 
   5   6   4      905.15      906.82     23.12 o 
   6   6   4        6.42        7.71      2.63 o 
   7   6   4       51.96       47.49      3.40 o 
   8   6   4       75.96       73.57     13.43 o 
   9   6   4       19.72       14.94     16.89 o 
 -10   7   4      865.74     1003.53     22.05 o 
  -9   7   4       11.40       15.89      8.05 o 
  -8   7   4      128.24      110.20      5.06 o 
  -7   7   4       94.97      100.02      6.65 o 
  -6   7   4      855.52      879.16     21.33 o 
  -5   7   4        5.37        5.95      2.00 o 
  -4   7   4      708.73      692.47     22.21 o 
  -3   7   4        1.35        0.88      0.36 o 
  -2   7   4       30.31       25.70      0.97 o 
  -1   7   4       74.71       97.49      2.33 o 
   0   7   4      409.22      397.67      9.43 o 
   1   7   4       20.45       24.15      1.81 o 
   2   7   4      352.39      373.27      7.11 o 
   3   7   4      756.32      776.09     20.96 o 
   4   7   4      211.10      224.42      7.21 o 
   5   7   4        8.48        5.68      2.29 o 
   6   7   4        8.36        5.96      2.09 o 
   7   7   4       92.21      100.41      4.58 o 
   8   7   4       32.84       28.10      3.80 o 
   9   7   4       14.48       17.64     11.24 o 
 -10   8   4        0.01        1.62      2.61 o 
  -9   8   4       78.50      100.50      8.89 o 
  -8   8   4        0.00        1.44      5.07 o 
  -7   8   4       16.84       23.70      4.49 o 
  -6   8   4       11.14        3.43      2.68 o 
  -5   8   4        0.52        1.03      1.12 o 
  -4   8   4        5.41        5.64      1.39 o 
  -3   8   4       13.29       13.42      0.61 o 
  -2   8   4      179.83      185.65      3.85 o 
  -1   8   4      148.83      166.16      2.70 o 
   0   8   4      992.96     1024.96     24.38 o 
   1   8   4      147.47      139.33      4.43 o 
   2   8   4       84.95       89.04      2.52 o 
   3   8   4      577.83      585.45     15.33 o 
   4   8   4     1271.54     1355.20     27.98 o 
   5   8   4      787.19      777.44     20.91 o 
   6   8   4       54.03       45.45      3.01 o 
   7   8   4       45.79       41.44      3.16 o 
   8   8   4       35.09       20.12     17.52 o 
   9   8   4      118.71      143.16     13.02 o 
 -10   9   4       46.50       37.94      5.31 o 
  -9   9   4       76.67       69.14      4.93 o 
  -8   9   4       52.85       54.03      6.33 o 
  -7   9   4        0.49        1.57      2.53 o 
  -6   9   4      428.69      452.84     12.33 o 
  -5   9   4      932.14      916.64     22.11 o 
  -4   9   4      850.84      882.57     24.42 o 
  -3   9   4      400.54      412.83      7.30 o 
  -2   9   4      713.96      778.11     12.57 o 
  -1   9   4     2146.88     2177.39     19.62 o 
   0   9   4      245.17      267.68      5.84 o 
   1   9   4       24.58       29.84      2.38 o 
   2   9   4       49.76       61.29      3.01 o 
   3   9   4        0.26        0.84      1.58 o 
   4   9   4      317.86      310.96      9.61 o 
   5   9   4      239.18      262.57      8.46 o 
   6   9   4       54.36       51.33      3.17 o 
   7   9   4       11.72       15.25      3.76 o 
   8   9   4       27.45       20.26     16.11 o 
   9   9   4      123.22      137.81     13.28 o 
  -9  10   4        0.00        1.14      3.10 o 
  -8  10   4       37.02       32.01      4.62 o 
  -7  10   4      102.82       94.71      5.45 o 
  -6  10   4      369.94      396.79     12.28 o 
  -5  10   4     1379.08     1308.93     31.31 o 
  -4  10   4     2411.12     2333.57     46.63 o 
  -3  10   4        8.44        7.94      0.78 o 
  -2  10   4      133.15      133.81      3.79 o 
  -1  10   4       82.77       91.47      2.33 o 
   0  10   4        7.74        9.09      0.88 o 
   1  10   4      621.54      621.96     13.73 o 
   2  10   4      327.19      309.45      7.80 o 
   3  10   4       98.27       95.20      4.31 o 
   4  10   4      248.12      256.37      4.83 o 
   5  10   4      205.00      162.03      7.60 o 
   6  10   4      168.66      168.24      7.58 o 
   7  10   4        7.65        3.21      3.52 o 
   8  10   4      165.80      169.39     11.54 o 
  -9  11   4       58.02       55.84      5.22 o 
  -8  11   4      137.47      146.02     12.77 o 
  -7  11   4      284.72      324.85      9.94 o 
  -6  11   4        5.39        6.42      2.59 o 
  -5  11   4       27.82       33.36      5.15 o 
  -4  11   4      760.42      823.96     19.15 o 
  -3  11   4      534.64      551.76     24.98 o 
  -2  11   4       28.03       32.67      1.52 o 
  -1  11   4       52.06       46.78      1.93 o 
   0  11   4        2.40        2.64      1.73 o 
   1  11   4      170.26      183.28      6.86 o 
   2  11   4      234.61      243.28     12.17 o 
   3  11   4      708.40      732.07     22.65 o 
   4  11   4       11.47        9.74      2.78 o 
   5  11   4      120.92      113.90      5.87 o 
   6  11   4      113.94       92.34      5.84 o 
   7  11   4       61.49       52.03      5.01 o 
   8  11   4       15.31        8.44      6.65 o 
  -9  12   4      158.04      167.67      9.64 o 
  -8  12   4       24.03       24.10     12.78 o 
  -7  12   4        9.75       10.51      3.38 o 
  -6  12   4       66.77       71.63      5.29 o 
  -5  12   4       69.45       66.91      3.99 o 
  -4  12   4      172.20      158.00      9.16 o 
  -3  12   4      115.58      121.07      5.52 o 
  -2  12   4      892.14      912.21     17.44 o 
  -1  12   4      123.15      133.21      4.87 o 
   0  12   4      108.64      126.30      4.16 o 
   1  12   4       74.53       80.09      3.83 o 
   2  12   4      120.86      138.31      5.23 o 
   3  12   4       26.88       23.42      5.14 o 
   4  12   4      489.42      490.44      8.92 o 
   5  12   4       31.84       34.98      2.63 o 
   6  12   4        0.13        2.17      2.67 o 
   7  12   4        2.73        1.98      3.40 o 
   8  12   4        0.03        2.77      3.05 o 
  -8  13   4       18.22        9.82      6.51 o 
  -7  13   4      134.12      134.13      6.49 o 
  -6  13   4      158.71      151.78      6.34 o 
  -5  13   4        6.53        5.30      2.77 o 
  -4  13   4        3.21        4.25      1.55 o 
  -3  13   4       91.54      105.80      7.81 o 
  -2  13   4        9.37       11.81      2.87 o 
  -1  13   4       75.14       71.43      3.16 o 
   0  13   4       26.16       25.57      5.81 o 
   1  13   4      405.62      410.26     13.81 o 
   2  13   4      309.57      335.65      9.43 o 
   3  13   4      102.88      100.27      4.08 o 
   4  13   4       97.84       96.62      4.08 o 
   5  13   4       25.34       17.31      4.90 o 
   6  13   4       14.56        8.62      4.34 o 
   7  13   4      119.05      154.48      9.75 o 
  -7  14   4        0.26        1.93      1.86 o 
  -6  14   4       74.30       74.29      4.35 o 
  -5  14   4        8.15        6.21      2.55 o 
  -4  14   4      406.83      406.20     14.62 o 
  -3  14   4      241.47      266.48     10.43 o 
  -2  14   4      203.08      197.62      6.89 o 
  -1  14   4       27.86       19.72      5.22 o 
   0  14   4       22.41       21.78      4.27 o 
   1  14   4      125.33      136.08      5.44 o 
   2  14   4      174.83      194.22      5.21 o 
   3  14   4      109.12      134.11      5.42 o 
   4  14   4      188.70      186.07      5.61 o 
   5  14   4       20.76       24.60      9.53 o 
   6  14   4       11.61       11.69      6.32 o 
   7  14   4       38.15       26.97     14.80 o 
  -7  15   4      182.48      179.97     10.62 o 
  -6  15   4       31.26       23.67      9.98 o 
  -5  15   4        0.06        1.90      1.35 o 
  -4  15   4        0.81        2.02      1.52 o 
  -3  15   4        0.20       -2.08      3.04 o 
  -2  15   4      172.71      155.20      9.13 o 
  -1  15   4       21.85       12.10      3.26 o 
   0  15   4      313.96      327.32     10.01 o 
   1  15   4      289.30      289.91      8.45 o 
   2  15   4      414.29      408.65      8.06 o 
   3  15   4       73.48       90.31      5.37 o 
   4  15   4      193.01      200.46      8.80 o 
   5  15   4       76.09       76.54      8.96 o 
   6  15   4        1.23        0.68      4.09 o 
  -6  16   4       16.89       18.69      9.18 o 
  -5  16   4       19.14       18.40      5.64 o 
  -4  16   4       17.34       17.59      6.40 o 
  -3  16   4     1445.14     1500.57     48.33 o 
  -2  16   4      136.36      122.56      8.97 o 
  -1  16   4       93.91       98.66      3.42 o 
   0  16   4      160.86      160.31      5.38 o 
   1  16   4        7.10        7.30      2.33 o 
   2  16   4       36.95       31.64      8.08 o 
   3  16   4       28.12       28.11      5.96 o 
   4  16   4       92.44       92.55      6.58 o 
   5  16   4       12.02       10.53      6.26 o 
  -6  17   4       11.88       11.97      7.48 o 
  -5  17   4       23.56       17.05     10.61 o 
  -4  17   4      299.12      330.85     17.78 o 
  -3  17   4      401.18      391.34     13.54 o 
  -2  17   4      164.93      140.78      9.52 o 
  -1  17   4      315.53      322.03     15.62 o 
   0  17   4       19.30       21.41      5.12 o 
   1  17   4        2.21        3.59      1.30 o 
   2  17   4       28.21       21.84      5.20 o 
   3  17   4       24.59       19.11      7.10 o 
   4  17   4       29.31       27.88     10.12 o 
   5  17   4       31.46       20.70     13.38 o 
  -5  18   4       73.34       79.73      8.07 o 
  -4  18   4       50.19       51.08      7.09 o 
  -3  18   4       42.06       33.44      3.68 o 
  -2  18   4        1.45        0.53      1.92 o 
  -1  18   4        9.84        7.96      3.11 o 
   0  18   4      214.20      214.07     10.37 o 
   1  18   4       64.29       63.13      3.74 o 
   2  18   4       34.05       35.15      3.42 o 
   3  18   4        0.13        2.11      1.74 o 
  -3  19   4      108.48      128.40      8.82 o 
  -2  19   4      266.53      273.05     11.58 o 
  -1  19   4        5.57        5.29      2.83 o 
   0  19   4      195.96      219.92      8.63 o 
   1  19   4      104.73      103.23      4.27 o 
   2  19   4        0.44        0.46      1.78 o 
 -11   0   5      289.25      307.90     23.16 o 
  -9   0   5      268.18      278.68     17.00 o 
  -7   0   5       62.08       63.81      4.67 o 
  -5   0   5        0.19        0.92      0.64 o 
  -3   0   5      166.82      203.14      5.63 o 
  -1   0   5     1097.96      979.77     13.31 o 
   1   0   5     1479.28     1588.06     21.81 o 
   3   0   5      149.42      147.06      5.99 o 
   5   0   5        3.92        2.10      1.89 o 
   7   0   5      259.13      262.13     12.74 o 
   9   0   5        7.14        8.75      8.47 o 
 -11   1   5       94.55      105.45     12.06 o 
 -10   1   5      311.42      321.95     18.91 o 
  -9   1   5        3.84        7.85      2.86 o 
  -8   1   5       31.87       35.14      2.53 o 
  -7   1   5       26.77       26.70      2.47 o 
  -6   1   5        0.02        1.80      1.68 o 
  -5   1   5        1.20        6.16      1.76 o 
  -4   1   5       22.72       25.63      1.09 o 
  -3   1   5       10.66       14.04      0.91 o 
  -2   1   5     1473.37     1448.94     12.48 o 
  -1   1   5       58.97       61.12      1.37 o 
   0   1   5      174.46      211.68      9.98 o 
   1   1   5        4.59        6.65      0.75 o 
   2   1   5     1370.58     1407.39     41.47 o 
   3   1   5     2062.54     2023.90     25.93 o 
   4   1   5      697.92      756.31     17.46 o 
   5   1   5        0.45       -0.01      1.97 o 
   6   1   5     1065.09     1093.13     32.52 o 
   7   1   5      602.47      606.39     13.95 o 
   8   1   5       93.65       97.84      5.58 o 
   9   1   5       13.81       12.18      5.91 o 
 -11   2   5       45.86       47.55     10.73 o 
 -10   2   5        4.51        6.44      3.09 o 
  -9   2   5      568.83      615.60     13.00 o 
  -8   2   5     1631.99     1731.95     39.49 o 
  -7   2   5      207.75      220.91      6.89 o 
  -6   2   5       86.22       92.28      2.60 o 
  -5   2   5       39.97       44.20      1.68 o 
  -4   2   5       48.91       56.64      1.76 o 
  -3   2   5      735.65      740.80     15.57 o 
  -2   2   5      226.32      221.67      4.82 o 
  -1   2   5      762.30      702.33     14.95 o 
   0   2   5     2313.54     2362.73     17.51 o 
   1   2   5      311.89      328.54      4.29 o 
   2   2   5      139.00      155.72      4.56 o 
   3   2   5      935.84      939.09     13.38 o 
   4   2   5      342.03      379.69     11.04 o 
   5   2   5       92.94      101.32      6.29 o 
   6   2   5     3420.70     3511.80    128.29 o 
   7   2   5      420.69      420.64     17.83 o 
   8   2   5        4.94        3.80      3.77 o 
   9   2   5       15.55       10.45     10.88 o 
 -11   3   5        0.95        0.60      3.13 o 
 -10   3   5      100.47      106.16      6.01 o 
  -9   3   5       16.50       11.92      4.82 o 
  -8   3   5       43.87       45.64      3.63 o 
  -7   3   5      121.50      128.23      5.02 o 
  -6   3   5      181.81      180.90      3.91 o 
  -5   3   5     1285.00     1247.82     21.69 o 
  -4   3   5       64.29       49.21      1.12 o 
  -3   3   5      315.11      266.68      3.38 o 
  -2   3   5        0.32        0.24      0.56 o 
  -1   3   5     3206.98     3176.75     36.24 o 
   0   3   5      552.06      551.11      8.98 o 
   1   3   5      197.31      211.37      3.13 o 
   2   3   5      691.41      737.07     14.88 o 
   3   3   5       81.56       99.82      2.76 o 
   4   3   5      878.84      886.13     18.53 o 
   5   3   5        2.25        3.28      2.89 o 
   6   3   5     2161.08     2170.84    110.34 o 
   7   3   5       86.64       91.85      6.30 o 
   8   3   5        3.98        3.50      2.38 o 
   9   3   5       68.82       84.80      5.64 o 
 -11   4   5      107.61      110.85     13.80 o 
 -10   4   5        3.40        4.89      3.08 o 
  -9   4   5        1.28        2.60      1.54 o 
  -8   4   5       22.40       23.66      6.40 o 
  -7   4   5      272.25      310.09      9.94 o 
  -6   4   5        3.73        1.67      0.66 o 
  -5   4   5        1.21        1.27      0.85 o 
  -4   4   5       77.30       76.95      1.97 o 
  -3   4   5       82.22       86.64      2.36 o 
  -2   4   5      591.98      662.02     10.36 o 
  -1   4   5       47.94       46.81      1.26 o 
   0   4   5       10.99       17.48      0.96 o 
   1   4   5      314.10      347.16      5.51 o 
   2   4   5       21.15       25.54      1.37 o 
   3   4   5      751.74      802.59     13.88 o 
   4   4   5        9.41        7.70      1.96 o 
   5   4   5       73.95       73.41      3.97 o 
   6   4   5      572.55      579.15     26.16 o 
   7   4   5      922.93      936.34     37.06 o 
   8   4   5        0.39        1.35      1.66 o 
   9   4   5      418.05      434.08     27.04 o 
 -10   5   5       13.00        9.67      3.14 o 
  -9   5   5       66.69       59.40      4.14 o 
  -8   5   5     1010.59      969.13     35.19 o 
  -7   5   5      136.37      134.04      5.41 o 
  -6   5   5      197.20      221.78      9.36 o 
  -5   5   5        6.18        3.70      1.85 o 
  -4   5   5       78.47       87.79      1.22 o 
  -3   5   5     1076.61     1051.10     10.52 o 
  -2   5   5      682.08      653.35      7.35 o 
  -1   5   5       60.37       62.75      1.63 o 
   0   5   5     4449.74     4431.46     58.32 o 
   1   5   5      376.36      417.74      6.62 o 
   2   5   5       18.52       20.36      0.78 o 
   3   5   5        0.78        1.46      0.85 o 
   4   5   5      573.67      570.63     10.87 o 
   5   5   5        4.36        4.08      1.62 o 
   6   5   5      465.74      480.91     13.60 o 
   7   5   5       72.68       80.91      4.66 o 
   8   5   5        4.06        2.78      3.08 o 
   9   5   5      168.16      170.92     10.09 o 
 -10   6   5       30.46       23.56      5.16 o 
  -9   6   5      100.90       90.27      8.03 o 
  -8   6   5      362.57      327.83     13.20 o 
  -7   6   5      921.87      874.90     24.39 o 
  -6   6   5        1.64        2.75      1.75 o 
  -5   6   5        4.84        4.49      1.86 o 
  -4   6   5      139.31      140.72      4.18 o 
  -3   6   5      132.94      139.96      2.02 o 
  -2   6   5       29.49       23.94      1.07 o 
  -1   6   5     1808.42     1921.79     24.18 o 
   0   6   5      656.47      671.09      8.65 o 
   1   6   5      502.37      482.69     13.63 o 
   2   6   5      325.04      334.10      4.30 o 
   3   6   5     1319.81     1374.39     24.50 o 
   4   6   5      370.13      370.66     10.05 o 
   5   6   5       46.10       48.87      2.91 o 
   6   6   5       94.86       85.00      4.13 o 
   7   6   5       26.93       24.95     10.17 o 
   8   6   5       81.66       82.41      5.46 o 
   9   6   5       92.85       96.48      9.36 o 
 -10   7   5        3.06        2.89      3.59 o 
  -9   7   5      136.05      126.08      6.68 o 
  -8   7   5       10.78        5.90      3.87 o 
  -7   7   5      333.26      319.24     10.48 o 
  -6   7   5      422.55      402.25     10.73 o 
  -5   7   5        0.53        1.46      1.83 o 
  -4   7   5      150.85      122.04      5.08 o 
  -3   7   5        4.14        1.89      0.62 o 
  -2   7   5      114.68      126.77      2.53 o 
  -1   7   5       20.46       17.78      0.90 o 
   0   7   5      516.38      488.34     11.55 o 
   1   7   5       28.34       17.10      3.85 o 
   2   7   5      108.87       96.39      2.96 o 
   3   7   5      238.26      246.84      6.89 o 
   4   7   5      131.50      128.92      5.17 o 
   5   7   5     1377.98     1377.41     32.37 o 
   6   7   5       26.25       26.24      3.08 o 
   7   7   5       28.62       31.92      2.50 o 
   8   7   5      109.03      114.58      8.52 o 
   9   7   5      218.76      258.20     20.24 o 
 -10   8   5      182.27      195.69     10.60 o 
  -9   8   5       30.42       25.01      5.33 o 
  -8   8   5        0.18        0.81      1.93 o 
  -7   8   5       51.05       39.44      3.28 o 
  -6   8   5      424.10      421.87     17.86 o 
  -5   8   5        1.40        1.33      1.36 o 
  -4   8   5     1325.58     1297.52     27.94 o 
  -3   8   5      148.21      141.37      2.58 o 
  -2   8   5      131.42      129.56      2.61 o 
  -1   8   5      813.84      844.14     10.79 o 
   0   8   5      180.11      165.83      3.54 o 
   1   8   5       23.43       28.93      1.99 o 
   2   8   5      326.29      339.33      8.78 o 
   3   8   5     1175.93     1219.86     24.54 o 
   4   8   5      322.39      308.88      7.20 o 
   5   8   5      111.89      119.84      7.38 o 
   6   8   5      112.43      104.80      3.57 o 
   7   8   5       23.75       27.59      5.23 o 
   8   8   5      412.17      396.65     34.21 o 
 -10   9   5        2.57        2.40      3.39 o 
  -9   9   5        0.38       -0.12      2.61 o 
  -8   9   5       26.36       25.07     11.42 o 
  -7   9   5       96.04       92.60      4.28 o 
  -6   9   5        0.17       -0.47      2.21 o 
  -5   9   5       21.25       19.86      3.67 o 
  -4   9   5       57.88       58.68      3.15 o 
  -3   9   5        4.26        5.25      1.13 o 
  -2   9   5      205.02      223.96      4.39 o 
  -1   9   5       40.57       52.27      2.10 o 
   0   9   5       15.49       24.09      5.31 o 
   1   9   5      177.29      164.86      7.30 o 
   2   9   5     1088.32     1065.02     20.42 o 
   3   9   5        7.38        9.00      3.56 o 
   4   9   5       29.11       31.17      4.55 o 
   5   9   5      280.55      284.36     18.74 o 
   6   9   5       24.50       20.09      3.69 o 
   7   9   5        2.41        3.10      2.49 o 
   8   9   5       28.96       30.90     21.34 o 
  -9  10   5       10.57        9.41      5.06 o 
  -8  10   5       18.50       13.96      7.13 o 
  -7  10   5       30.79       36.97      4.26 o 
  -6  10   5       66.07       78.14      3.55 o 
  -5  10   5       13.54       12.53      5.04 o 
  -4  10   5      126.77      137.15      7.38 o 
  -3  10   5       92.40      105.23      4.46 o 
  -2  10   5      435.89      445.56      8.66 o 
  -1  10   5        4.57        2.75      1.05 o 
   0  10   5       79.60       87.99      3.81 o 
   1  10   5        0.71        1.14      1.71 o 
   2  10   5     1338.59     1341.24     24.23 o 
   3  10   5     1134.14     1162.74     25.19 o 
   4  10   5       39.94       43.39      3.62 o 
   5  10   5      122.59      114.18      5.36 o 
   6  10   5       13.34       15.93      4.58 o 
   7  10   5       49.92       49.95      4.42 o 
   8  10   5       44.97       59.80     19.35 o 
  -9  11   5      111.28      118.06     14.24 o 
  -8  11   5       36.90       33.15      5.46 o 
  -7  11   5      151.47      175.17     18.15 o 
  -6  11   5        0.03        0.65      1.85 o 
  -5  11   5       43.35       43.59      6.31 o 
  -4  11   5       20.49       26.67      7.96 o 
  -3  11   5       38.51       36.08      2.02 o 
  -2  11   5       68.85       68.03      3.43 o 
  -1  11   5      139.63      165.29      5.71 o 
   0  11   5        0.02        0.43      1.14 o 
   1  11   5       10.76       13.93      3.32 o 
   2  11   5      885.35      854.54     18.25 o 
   3  11   5      330.55      319.94      8.80 o 
   4  11   5        5.51        5.97      2.01 o 
   5  11   5       25.04       19.59      4.12 o 
   6  11   5        0.78        2.21      1.23 o 
   7  11   5      201.99      195.81     13.44 o 
   8  11   5        6.95        4.81      4.53 o 
  -9  12   5       34.39       45.54      9.88 o 
  -8  12   5      194.87      195.24     12.62 o 
  -7  12   5        2.63        2.40      2.00 o 
  -6  12   5      385.58      405.54     15.08 o 
  -5  12   5      772.55      798.50     25.72 o 
  -4  12   5      201.65      210.36      8.77 o 
  -3  12   5     1029.50     1136.16     26.97 o 
  -2  12   5      423.01      438.02     10.59 o 
  -1  12   5      252.88      252.94      6.31 o 
   0  12   5     1188.59     1178.84     24.79 o 
   1  12   5      386.24      433.52     11.21 o 
   2  12   5       61.04       58.23      3.77 o 
   3  12   5      544.90      567.38      9.60 o 
   4  12   5       19.09       20.77      4.84 o 
   5  12   5        3.01        3.72      1.75 o 
   6  12   5      236.13      273.05     12.00 o 
   7  12   5        8.16        3.81      2.45 o 
  -8  13   5      108.20      128.35      8.18 o 
  -7  13   5        0.01        0.75      2.60 o 
  -6  13   5       12.59        9.97      4.01 o 
  -5  13   5        0.02       -1.65      2.44 o 
  -4  13   5       20.05       18.22      4.62 o 
  -3  13   5      133.22      140.38      7.62 o 
  -2  13   5       30.74       33.44      2.68 o 
  -1  13   5        3.84        2.52      1.47 o 
   0  13   5        1.67       -0.65      2.52 o 
   1  13   5     1002.10      987.35     21.07 o 
   2  13   5       12.88       12.39      2.48 o 
   3  13   5       35.77       35.75      4.78 o 
   4  13   5        2.44        2.69      1.21 o 
   5  13   5        9.08       10.50      3.55 o 
   6  13   5       49.35       39.95      7.79 o 
   7  13   5      347.77      408.32     20.00 o 
  -8  14   5       27.87       18.13     11.16 o 
  -7  14   5       20.08       17.77      6.74 o 
  -6  14   5        0.84        2.40      1.49 o 
  -5  14   5       23.38       24.70      9.54 o 
  -4  14   5      806.98      877.47     21.13 o 
  -3  14   5      312.49      348.68     12.26 o 
  -2  14   5       12.12       10.01      3.01 o 
  -1  14   5       32.83       18.57      4.19 o 
   0  14   5       86.64       93.87      5.14 o 
   1  14   5      367.01      426.89     11.70 o 
   2  14   5       20.51       18.82      4.81 o 
   3  14   5        0.76        1.66      1.38 o 
   4  14   5       11.03        8.13      3.04 o 
   5  14   5        6.97        2.41      2.21 o 
   6  14   5       10.50        4.26      4.52 o 
  -7  15   5       17.24       22.02      8.01 o 
  -6  15   5      106.65      117.52      7.16 o 
  -5  15   5       51.09       55.62      3.95 o 
  -4  15   5       36.42       42.50      4.78 o 
  -3  15   5       86.39       89.72     12.70 o 
  -2  15   5        1.91        1.26      2.30 o 
  -1  15   5        5.04        3.69      1.50 o 
   0  15   5       84.12       75.79      5.48 o 
   1  15   5      605.72      609.16      8.86 o 
   2  15   5       10.96        9.21      3.03 o 
   3  15   5      398.25      416.64     15.51 o 
   4  15   5      280.98      291.57     15.12 o 
   5  15   5      128.46      131.65      9.95 o 
  -6  16   5      117.52      127.59      6.23 o 
  -5  16   5        9.88        9.09      3.38 o 
  -4  16   5      204.94      209.93      8.90 o 
  -3  16   5       58.15       65.19      7.47 o 
  -2  16   5       26.74       30.83      9.61 o 
  -1  16   5      175.49      171.14      6.29 o 
   0  16   5       21.79       20.20      5.80 o 
   1  16   5       62.13       59.82      3.12 o 
   2  16   5      437.91      457.01     10.65 o 
   3  16   5      511.44      557.45     21.63 o 
   4  16   5       28.40       29.42     13.22 o 
   5  16   5       10.40        6.56      3.91 o 
  -5  17   5       98.98      104.23      4.53 o 
  -4  17   5       59.23       47.60      4.89 o 
  -3  17   5        1.80        2.82      1.58 o 
  -2  17   5      158.37      177.41      8.07 o 
  -1  17   5        1.69        2.43      1.95 o 
   0  17   5      127.10      131.13      5.81 o 
   1  17   5       13.35       10.93      2.88 o 
   2  17   5       58.04       62.30      4.14 o 
   3  17   5       87.08       92.63      5.77 o 
   4  17   5       49.94       40.56     16.43 o 
  -4  18   5       18.33       11.55      4.50 o 
  -3  18   5       37.30       18.18      9.08 o 
  -2  18   5       89.34      109.10      6.03 o 
  -1  18   5       63.71       69.13      4.22 o 
   0  18   5      233.47      212.46     10.02 o 
   1  18   5       72.74       76.90      4.21 o 
   2  18   5       90.17       92.71      4.18 o 
   3  18   5       47.94       49.95      6.94 o 
  -2  19   5       25.14       16.55      6.82 o 
  -1  19   5       48.64       47.65      5.31 o 
   0  19   5      289.78      286.76     11.44 o 
   1  19   5       25.37       28.12      5.31 o 
 -10   0   6       12.01        7.98      7.03 o 
  -8   0   6      432.61      451.27     10.52 o 
  -6   0   6       57.26       54.83      5.07 o 
  -4   0   6      836.78      941.09     18.51 o 
  -2   0   6      280.49      316.64      6.78 o 
   0   0   6      187.20      195.20      8.14 o 
   2   0   6     1483.47     1554.73     72.47 o 
   6   0   6       51.38       62.69      7.23 o 
   8   0   6       78.63       76.64      6.61 o 
 -11   1   6      112.71      120.00      8.82 o 
 -10   1   6       13.02       13.40      7.07 o 
  -9   1   6      182.52      200.80      6.91 o 
  -8   1   6       28.95       26.19      1.99 o 
  -7   1   6        0.97        1.83      1.35 o 
  -6   1   6        2.53        2.57      1.31 o 
  -5   1   6       78.78       89.89      3.16 o 
  -4   1   6      622.02      629.81     13.93 o 
  -3   1   6      422.88      397.70      4.65 o 
  -2   1   6     1407.84     1442.37     36.54 o 
  -1   1   6      495.21      510.42      6.31 o 
   0   1   6       97.91      105.61      3.24 o 
   1   1   6       95.96      111.63      3.97 o 
   2   1   6       89.49      114.17      2.19 o 
   3   1   6       67.68       76.27      5.35 o 
   4   1   6      342.27      383.06     13.28 o 
   5   1   6     1199.75     1141.02     31.28 o 
   6   1   6      215.26      211.68      8.56 o 
   7   1   6       23.52       22.71      8.63 o 
   8   1   6       51.54       59.00      4.38 o 
   9   1   6        6.06        6.21      3.20 o 
 -11   2   6        2.03        2.90      2.88 o 
 -10   2   6       40.66       44.08      4.89 o 
  -9   2   6        9.66        8.95      4.31 o 
  -8   2   6       64.82       58.35      3.30 o 
  -7   2   6      193.59      200.71      5.91 o 
  -6   2   6        0.47        2.38      1.11 o 
  -5   2   6       79.93       88.08      2.13 o 
  -4   2   6       31.52       37.12      1.23 o 
  -3   2   6      728.21      678.17      8.77 o 
  -2   2   6      327.06      330.55      5.97 o 
  -1   2   6     3241.33     3293.87     40.38 o 
   0   2   6       27.22       32.67      1.72 o 
   1   2   6      310.15      328.26      7.57 o 
   2   2   6      447.79      456.76      6.48 o 
   3   2   6      382.87      391.50      8.35 o 
   4   2   6       12.54       14.74      5.23 o 
   5   2   6       16.14       17.09      6.06 o 
   6   2   6      541.11      554.82     20.29 o 
   7   2   6       81.76       77.28      6.19 o 
   8   2   6        0.18        1.55      2.69 o 
   9   2   6        5.91        2.67      3.01 o 
 -10   3   6        7.18        4.87      3.35 o 
  -9   3   6        4.79        3.63      2.57 o 
  -8   3   6      580.63      542.56     10.48 o 
  -7   3   6       47.29       42.54      2.37 o 
  -6   3   6      103.47      113.09      4.30 o 
  -5   3   6      120.24      135.59      3.44 o 
  -4   3   6       98.88      104.10      2.55 o 
  -3   3   6       21.25       23.43      1.08 o 
  -2   3   6        0.87       10.00      1.98 o 
  -1   3   6     5106.66     4863.05     44.37 o 
   0   3   6      210.11      214.61      3.28 o 
   1   3   6       27.87       28.01      1.44 o 
   2   3   6      156.53      160.84      3.40 o 
   3   3   6      594.46      615.55     12.15 o 
   4   3   6      423.69      416.27     10.35 o 
   5   3   6      230.83      210.96      8.41 o 
   6   3   6      194.65      199.08      7.76 o 
   7   3   6      245.81      239.76      8.99 o 
   8   3   6      118.35      115.10     10.18 o 
   9   3   6      116.13      109.77      6.75 o 
 -10   4   6        2.04        2.31      1.92 o 
  -9   4   6       58.31       58.82      3.96 o 
  -8   4   6      159.64      156.68      7.40 o 
  -7   4   6       20.97       19.73      6.16 o 
  -6   4   6      118.95      121.82      4.06 o 
  -5   4   6      244.42      248.67      5.19 o 
  -4   4   6       52.18       52.27      1.36 o 
  -3   4   6       13.20       14.07      1.80 o 
  -2   4   6       32.42       31.50      1.46 o 
  -1   4   6     3000.71     2937.10     39.56 o 
   0   4   6      659.57      698.87     10.52 o 
   1   4   6     1103.86     1066.66     27.45 o 
   2   4   6      275.29      299.10      5.99 o 
   3   4   6      384.82      369.35      7.41 o 
   4   4   6      506.29      524.06     12.75 o 
   5   4   6      236.68      241.61     10.59 o 
   6   4   6        0.14        0.96      2.29 o 
   7   4   6     1209.19     1315.89     43.46 o 
   8   4   6       29.22       22.31      9.94 o 
   9   4   6        3.34        1.17      2.17 o 
 -10   5   6       11.36       14.03      6.95 o 
  -9   5   6        2.67       -0.06      2.14 o 
  -8   5   6       38.02       32.16      3.90 o 
  -7   5   6       44.93       40.38      3.48 o 
  -6   5   6        0.48       -0.02      0.50 o 
  -5   5   6       14.22       14.88      1.27 o 
  -4   5   6       20.60       16.14      1.02 o 
  -3   5   6      195.34      187.93      3.80 o 
  -2   5   6       23.66       36.18      1.22 o 
  -1   5   6     1412.26     1439.55     18.83 o 
   0   5   6     2589.10     2382.59     33.00 o 
   1   5   6       80.23       82.60      1.89 o 
   2   5   6      100.28      109.37      3.51 o 
   3   5   6      417.35      437.68      8.56 o 
   4   5   6      301.16      262.45      7.97 o 
   5   5   6        8.50       10.16      3.24 o 
   6   5   6       26.35       16.19      6.31 o 
   7   5   6       64.11       71.17      6.47 o 
   8   5   6       56.60       60.90      4.71 o 
   9   5   6      170.58      168.41     10.97 o 
 -10   6   6        0.79        1.84      1.75 o 
  -9   6   6      120.91      117.65      5.57 o 
  -8   6   6       73.87       57.71      4.32 o 
  -7   6   6      459.84      465.17     10.31 o 
  -6   6   6        9.63       10.87      3.29 o 
  -5   6   6       20.65       24.54      3.34 o 
  -4   6   6        4.91        4.73      1.49 o 
  -3   6   6       44.72       47.06      1.40 o 
  -2   6   6        0.10        0.97      0.50 o 
  -1   6   6      867.73      903.26     13.61 o 
   0   6   6       41.44       41.57      1.28 o 
   1   6   6        7.19        9.39      1.08 o 
   2   6   6       75.24       77.68      2.01 o 
   3   6   6       48.61       41.70      1.47 o 
   4   6   6       23.04       22.10      4.05 o 
   5   6   6       40.56       42.41      3.35 o 
   6   6   6       16.54        8.28      3.53 o 
   7   6   6       33.62       24.58     11.38 o 
   8   6   6        7.90        6.66      3.14 o 
 -10   7   6        5.84        5.32      2.86 o 
  -9   7   6       22.95       16.08      6.92 o 
  -8   7   6        3.59        3.49      1.74 o 
  -7   7   6       82.33       93.40      4.42 o 
  -6   7   6       98.24      107.18      4.67 o 
  -5   7   6       12.95       14.00      4.14 o 
  -4   7   6      739.27      701.08     13.46 o 
  -3   7   6      453.03      472.65     13.67 o 
  -2   7   6     1198.62     1213.58     19.07 o 
  -1   7   6      202.57      233.92      4.18 o 
   0   7   6        8.37        6.64      1.11 o 
   1   7   6        0.04        0.28      0.53 o 
   2   7   6     2558.11     2724.25     76.86 o 
   3   7   6       43.63       48.84      1.47 o 
   4   7   6      440.35      417.62     11.61 o 
   5   7   6      482.12      457.19      9.21 o 
   6   7   6        5.42        5.83      2.48 o 
   7   7   6       14.62       13.36      5.72 o 
   8   7   6      638.78      664.63     27.87 o 
 -10   8   6       14.96       14.01      5.17 o 
  -9   8   6        3.46        3.16      1.83 o 
  -8   8   6        1.34        2.09      1.83 o 
  -7   8   6       86.85       83.72      4.75 o 
  -6   8   6        3.73        4.52      3.00 o 
  -5   8   6        5.22        9.05      2.57 o 
  -4   8   6      208.19      197.48      5.67 o 
  -3   8   6        0.61        1.23      0.63 o 
  -2   8   6       99.05      103.92      2.81 o 
  -1   8   6       57.10       67.54      1.93 o 
   0   8   6        0.06        0.31      0.60 o 
   1   8   6       43.58       43.94      2.47 o 
   2   8   6       81.76       79.84      5.23 o 
   3   8   6      384.10      375.62     16.25 o 
   4   8   6      170.20      165.40      8.73 o 
   5   8   6       34.46       29.17      3.10 o 
   6   8   6       20.43       16.68      5.78 o 
   7   8   6       77.95       68.31      4.01 o 
   8   8   6       18.58       11.81      6.91 o 
  -9   9   6       23.43       18.21     13.89 o 
  -8   9   6        0.90        2.17      1.54 o 
  -7   9   6       75.58       68.45      9.24 o 
  -6   9   6       22.75       25.58      3.63 o 
  -5   9   6      236.26      229.26      9.42 o 
  -4   9   6       69.42       72.01      2.87 o 
  -3   9   6      130.24      126.58      3.95 o 
  -2   9   6        7.50        7.74      0.93 o 
  -1   9   6       59.61       59.88      1.93 o 
   0   9   6       21.80       21.18      2.87 o 
   1   9   6       65.57       65.26      2.90 o 
   2   9   6       34.97       25.52      2.26 o 
   3   9   6      988.43     1006.74     26.74 o 
   4   9   6      327.35      305.96     11.33 o 
   5   9   6      183.55      196.98      8.46 o 
   6   9   6        1.51        2.68      1.46 o 
   7   9   6       47.43       52.46      4.12 o 
   8   9   6      225.22      231.09     18.69 o 
  -9  10   6       21.30       15.25      6.06 o 
  -8  10   6      149.37      164.79      8.77 o 
  -7  10   6        3.68        6.14      2.50 o 
  -6  10   6        7.65        5.37      2.57 o 
  -5  10   6     1259.58     1334.43     31.35 o 
  -4  10   6      420.85      443.06     10.67 o 
  -3  10   6      338.79      349.82      6.94 o 
  -2  10   6      382.71      424.40     11.39 o 
  -1  10   6       40.39       49.39      1.57 o 
   0  10   6        2.18        1.33      1.45 o 
   1  10   6       11.01       10.77      2.75 o 
   2  10   6      509.75      515.93     10.58 o 
   3  10   6      125.88      133.53      6.91 o 
   4  10   6      434.95      437.65     13.26 o 
   5  10   6        2.49        2.10      2.58 o 
   6  10   6       12.00       10.46      5.07 o 
   7  10   6        1.64        2.88      2.73 o 
  -9  11   6       15.55       15.53      9.46 o 
  -8  11   6        0.01        0.94      1.87 o 
  -7  11   6        0.17        0.59      1.48 o 
  -6  11   6        0.47        1.25      1.54 o 
  -5  11   6      393.93      393.18      9.00 o 
  -4  11   6       65.73       64.33      5.05 o 
  -3  11   6      123.34      131.25      4.53 o 
  -2  11   6       91.19       98.40      3.52 o 
  -1  11   6      178.27      175.39      6.60 o 
   0  11   6      134.63      125.69      5.10 o 
   1  11   6      174.33      185.37      6.04 o 
   2  11   6      341.15      352.95      8.50 o 
   3  11   6      278.48      271.07      6.01 o 
   4  11   6       68.48       70.62      4.00 o 
   5  11   6       35.44       39.95      3.21 o 
   6  11   6       20.31       14.71      5.52 o 
   7  11   6        6.69        2.17      6.81 o 
  -8  12   6       40.45       38.26      6.79 o 
  -7  12   6      149.96      139.12     10.52 o 
  -6  12   6       63.66       56.61      3.43 o 
  -5  12   6      156.11      163.02      6.30 o 
  -4  12   6      155.87      161.63      5.31 o 
  -3  12   6        2.34        1.50      1.87 o 
  -2  12   6       40.38       42.16      3.76 o 
  -1  12   6       44.72       38.46      2.99 o 
   0  12   6      117.43      143.48      6.71 o 
   1  12   6       32.48       37.13      5.24 o 
   2  12   6       90.83       95.77      3.61 o 
   3  12   6       12.15       10.58      2.96 o 
   4  12   6       11.16        9.41      2.64 o 
   5  12   6        4.55        3.44      2.13 o 
   6  12   6       14.38        6.40      4.09 o 
   7  12   6        2.76        2.82      8.14 o 
  -8  13   6       16.58       14.36      8.80 o 
  -7  13   6      278.31      282.37     17.27 o 
  -6  13   6       51.81       57.90      4.33 o 
  -5  13   6       43.95       43.95      3.59 o 
  -4  13   6       33.34       29.70      3.58 o 
  -3  13   6       37.16       37.43      8.91 o 
  -2  13   6        8.96        5.27      1.99 o 
  -1  13   6       50.75       42.45      3.81 o 
   0  13   6      408.58      403.56      8.10 o 
   1  13   6      250.33      238.77      7.48 o 
   2  13   6       74.77       79.44      3.36 o 
   3  13   6        9.06       10.36      2.55 o 
   4  13   6       54.29       57.42      4.72 o 
   5  13   6      118.03      115.61      6.85 o 
   6  13   6        8.68        3.67      2.98 o 
  -7  14   6       26.08       35.12      4.90 o 
  -6  14   6       53.47       46.96      5.55 o 
  -5  14   6      208.20      221.38     10.82 o 
  -4  14   6        4.23        2.44      1.97 o 
  -3  14   6       42.68       37.97      4.46 o 
  -2  14   6       20.25       13.28      3.99 o 
  -1  14   6      128.89      110.47      5.02 o 
   0  14   6       87.65       90.00      3.89 o 
   1  14   6       31.75       31.26      5.00 o 
   2  14   6       94.85       98.08      4.20 o 
   3  14   6       21.88       26.73      6.28 o 
   4  14   6        5.87        5.06      1.74 o 
   5  14   6      212.26      229.24     12.01 o 
   6  14   6       25.23       21.43     12.66 o 
  -7  15   6       11.49       14.58      4.54 o 
  -6  15   6       66.46       64.64      7.23 o 
  -5  15   6      131.82      127.49      7.99 o 
  -4  15   6       70.41       56.73      5.17 o 
  -3  15   6       73.37       73.56      4.14 o 
  -2  15   6       38.25       37.28      5.23 o 
  -1  15   6        0.44       -0.16      1.55 o 
   0  15   6       66.75       65.08      3.48 o 
   1  15   6      233.26      223.60      6.04 o 
   2  15   6      324.40      346.87     12.63 o 
   3  15   6      154.73      148.98      5.90 o 
   4  15   6       43.10       49.30      5.88 o 
   5  15   6      123.42      115.28      8.24 o 
  -6  16   6        0.08        1.80      1.63 o 
  -5  16   6      115.75      114.21      8.13 o 
  -4  16   6       60.13       69.21      6.06 o 
  -3  16   6        1.39        2.08      2.36 o 
  -2  16   6        7.21        2.77      1.52 o 
  -1  16   6       10.24        9.25      3.24 o 
   0  16   6        4.68        4.45      2.11 o 
   1  16   6       13.54       10.50      3.17 o 
   2  16   6        4.71        3.78      1.76 o 
   3  16   6      180.45      194.00      9.67 o 
   4  16   6        1.71        1.63      0.95 o 
  -5  17   6       84.40      104.07      6.01 o 
  -4  17   6      622.98      656.25     17.49 o 
  -3  17   6       18.50       20.34      6.90 o 
  -2  17   6        9.46        5.92      3.31 o 
  -1  17   6       11.07        7.47      3.54 o 
   0  17   6        9.69        7.46      3.88 o 
   1  17   6       58.07       55.09      4.12 o 
   2  17   6        6.25        3.58      2.29 o 
   3  17   6       95.31      115.00      6.15 o 
  -3  18   6      235.87      234.04     10.40 o 
  -2  18   6      314.78      341.73     12.97 o 
  -1  18   6       81.23       94.11      4.82 o 
   0  18   6        5.63        3.54      2.24 o 
   1  18   6        3.00        1.66      1.69 o 
   2  18   6      108.23      137.27      6.71 o 
  -9   0   7        4.41        4.70      3.63 o 
  -7   0   7      296.62      297.01     10.65 o 
  -5   0   7      577.69      652.31     32.04 o 
  -3   0   7      103.99       98.85      3.48 o 
  -1   0   7       15.31       21.63      2.93 o 
   1   0   7       30.14       40.61      4.75 o 
   3   0   7      307.37      337.37     21.01 o 
   5   0   7       34.26       35.93     17.65 o 
   7   0   7       49.10       52.04      5.80 o 
 -10   1   7      221.84      237.69     30.02 o 
  -9   1   7       82.47       72.63      5.40 o 
  -8   1   7        3.88        2.47      1.16 o 
  -7   1   7      120.01      110.19      5.37 o 
  -6   1   7        9.94       13.44      3.87 o 
  -5   1   7       87.43       81.23      2.88 o 
  -4   1   7        1.86        4.56      1.33 o 
  -3   1   7      715.65      719.53      9.24 o 
  -2   1   7        6.77        3.33      1.30 o 
  -1   1   7      651.27      659.48     18.35 o 
   0   1   7       30.96       32.74      1.25 o 
   1   1   7       99.18       96.31      2.78 o 
   2   1   7      140.45      152.96      3.31 o 
   3   1   7        1.62        3.31      1.66 o 
   4   1   7        1.04        1.05      1.97 o 
   5   1   7       81.25       86.30      8.33 o 
   6   1   7      149.57      151.32      8.37 o 
   7   1   7       17.61       12.14      5.26 o 
   8   1   7        2.77        3.36      3.07 o 
 -10   2   7        2.74        1.72      5.11 o 
  -9   2   7      139.23      128.76      7.27 o 
  -8   2   7      473.23      485.21     16.14 o 
  -7   2   7        0.08        0.37      1.22 o 
  -6   2   7      140.11      141.23      5.20 o 
  -5   2   7        5.74        7.83      1.82 o 
  -4   2   7      263.55      275.58      7.11 o 
  -3   2   7        0.54        2.89      2.15 o 
  -2   2   7      136.67      120.37      2.54 o 
  -1   2   7     1022.99     1004.73     21.65 o 
   0   2   7       10.33        8.88      1.64 o 
   1   2   7        0.36        1.35      0.69 o 
   2   2   7      187.22      188.64      4.38 o 
   3   2   7      107.51      108.23      3.69 o 
   4   2   7        0.80        2.41      2.13 o 
   5   2   7      408.18      433.19     16.16 o 
   6   2   7        0.00        0.94      1.96 o 
   7   2   7       30.81       25.95     11.29 o 
   8   2   7        1.15        1.63      2.62 o 
 -10   3   7        9.96        9.30      5.73 o 
  -9   3   7        8.91        8.85      4.11 o 
  -8   3   7        4.02        6.37      2.87 o 
  -7   3   7       42.88       39.18      1.97 o 
  -6   3   7       69.76       66.89      3.33 o 
  -5   3   7       17.38       23.64      1.19 o 
  -4   3   7      687.54      670.75     14.85 o 
  -3   3   7      569.03      595.06     16.99 o 
  -2   3   7      173.29      211.16      4.08 o 
  -1   3   7     1898.24     1825.93     48.52 o 
   0   3   7      182.52      193.58      6.32 o 
   1   3   7       35.43       49.91      1.67 o 
   2   3   7      296.82      291.83      6.62 o 
   3   3   7      105.14      106.88      5.14 o 
   4   3   7       23.57       25.56      1.74 o 
   5   3   7      100.06      109.87      7.67 o 
   6   3   7       81.73       82.06      5.02 o 
   7   3   7        5.27        2.79      1.57 o 
   8   3   7        0.19        1.68      1.95 o 
 -10   4   7       35.37       43.50      3.22 o 
  -9   4   7        1.80        0.41      2.45 o 
  -8   4   7      681.87      692.01     14.40 o 
  -7   4   7        9.74       12.21      4.88 o 
  -6   4   7        9.78       11.38      2.58 o 
  -5   4   7       74.05       78.50      3.14 o 
  -4   4   7       34.19       37.06      1.71 o 
  -3   4   7      117.80      106.42      3.30 o 
  -2   4   7        9.13       15.81      1.72 o 
  -1   4   7       10.87       12.28      2.03 o 
   0   4   7      345.98      381.48      6.84 o 
   1   4   7        2.05        1.16      0.74 o 
   2   4   7        6.34        4.02      1.74 o 
   3   4   7        9.08        5.16      1.74 o 
   4   4   7       55.46       53.65      3.30 o 
   5   4   7       12.47       11.78      3.82 o 
   6   4   7       45.45       58.21     12.43 o 
   7   4   7      124.14      118.76     15.10 o 
   8   4   7       15.26        9.29      5.36 o 
 -10   5   7       38.14       45.83      3.34 o 
  -9   5   7       19.48       24.92      4.14 o 
  -8   5   7       42.93       46.53      5.71 o 
  -7   5   7      445.96      451.39     22.36 o 
  -6   5   7       93.19      101.93      4.47 o 
  -5   5   7        2.39        3.15      1.09 o 
  -4   5   7      196.43      196.57      4.49 o 
  -3   5   7        1.05        1.76      0.66 o 
  -2   5   7        0.06        0.69      0.93 o 
  -1   5   7      120.06      156.18      4.05 o 
   0   5   7       80.05       75.06      2.78 o 
   1   5   7       28.05       24.49      1.76 o 
   2   5   7       16.53       16.94      2.16 o 
   3   5   7      147.11      156.87      5.68 o 
   4   5   7       63.67       64.79      3.04 o 
   5   5   7       36.02       37.18     11.75 o 
   6   5   7      815.17      866.11     24.47 o 
   7   5   7       14.29       16.04      4.80 o 
   8   5   7       19.46       16.57      6.09 o 
 -10   6   7       31.11       23.03      3.94 o 
  -9   6   7       25.18       24.54     10.45 o 
  -8   6   7       14.52       13.82      4.10 o 
  -7   6   7      133.85      138.06      6.65 o 
  -6   6   7       64.27       59.26      4.14 o 
  -5   6   7       24.13       22.56      1.17 o 
  -4   6   7      115.86      115.39      4.31 o 
  -3   6   7        0.00        1.32      0.79 o 
  -2   6   7      873.14      853.17     17.57 o 
  -1   6   7      544.09      591.30     12.19 o 
   0   6   7      608.15      624.14     11.97 o 
   1   6   7       14.53       12.99      2.15 o 
   2   6   7        6.63        4.54      1.83 o 
   3   6   7      152.77      159.37      5.58 o 
   4   6   7      398.32      399.75     18.22 o 
   5   6   7       15.24       15.75      2.26 o 
   6   6   7       45.29       42.29      4.42 o 
   7   6   7        3.06        4.18      1.63 o 
   8   6   7      142.81      141.23      8.09 o 
 -10   7   7       11.58        9.54      4.75 o 
  -9   7   7       58.24       60.15      7.62 o 
  -8   7   7      107.08      103.73      7.43 o 
  -7   7   7      125.39      135.21      6.33 o 
  -6   7   7        2.13        2.69      2.21 o 
  -5   7   7     1816.99     1847.56     81.20 o 
  -4   7   7      329.29      348.36      7.76 o 
  -3   7   7       19.38       18.05      1.84 o 
  -2   7   7      121.62      144.62      4.29 o 
  -1   7   7      101.57      111.56      3.77 o 
   0   7   7        1.12        4.36      5.18 o 
   1   7   7      228.54      225.47      6.86 o 
   2   7   7       96.37       93.51      2.82 o 
   3   7   7        1.13        1.99      1.50 o 
   4   7   7      153.00      142.96      7.83 o 
   5   7   7       42.55       41.57      5.84 o 
   6   7   7      104.96      110.62      7.74 o 
   7   7   7        0.05        1.08      1.42 o 
   8   7   7       58.54       64.60      6.86 o 
  -9   8   7       48.92       47.20      3.72 o 
  -8   8   7        0.13        1.07      1.82 o 
  -7   8   7      180.95      179.06      5.73 o 
  -6   8   7        0.04        1.22      1.53 o 
  -5   8   7        0.43        2.03      1.58 o 
  -4   8   7      260.88      277.15      6.09 o 
  -3   8   7       44.41       43.10      2.34 o 
  -2   8   7      127.41      134.10      5.83 o 
  -1   8   7        0.10        0.35      0.47 o 
   0   8   7      209.15      216.63      6.87 o 
   1   8   7      109.34      122.90      4.88 o 
   2   8   7      605.41      595.67     10.87 o 
   3   8   7     1111.99     1145.88     29.72 o 
   4   8   7       25.25       33.78      2.64 o 
   5   8   7        4.92        3.56      2.56 o 
   6   8   7       24.48       20.16      7.03 o 
   7   8   7       12.24       10.24      5.30 o 
  -9   9   7       50.30       51.41      3.93 o 
  -8   9   7       78.27       73.66      3.92 o 
  -7   9   7       27.62       21.09      8.56 o 
  -6   9   7       17.21       16.93      6.36 o 
  -5   9   7      297.87      301.80     10.56 o 
  -4   9   7      837.37      829.87     26.57 o 
  -3   9   7      295.68      315.29      6.51 o 
  -2   9   7      259.81      255.94      5.33 o 
  -1   9   7       58.69       53.08      2.36 o 
   0   9   7      116.13      118.88      5.25 o 
   1   9   7      129.64      117.72      4.50 o 
   2   9   7       34.35       30.15      2.47 o 
   3   9   7       45.11       55.07      4.72 o 
   4   9   7      158.18      158.71      7.62 o 
   5   9   7        1.30        2.23      2.28 o 
   6   9   7        0.01        1.19      1.00 o 
   7   9   7      191.17      207.38     10.58 o 
  -9  10   7       29.21       21.37     15.02 o 
  -8  10   7        1.54        4.59      2.39 o 
  -7  10   7        0.02        0.23      1.54 o 
  -6  10   7       20.36       23.82      4.33 o 
  -5  10   7      248.26      245.53      6.13 o 
  -4  10   7      116.97      118.69      5.94 o 
  -3  10   7        4.49        4.71      1.62 o 
  -2  10   7        4.93        8.58      1.64 o 
  -1  10   7        0.00        1.05      1.25 o 
   0  10   7       41.18       38.05      2.51 o 
   1  10   7      232.67      223.04      5.89 o 
   2  10   7        2.94        3.48      1.51 o 
   3  10   7       11.47        9.81      2.66 o 
   4  10   7      122.01      122.35      5.62 o 
   5  10   7       81.90       80.97      3.33 o 
   6  10   7       19.73       11.03      5.10 o 
   7  10   7      114.24      132.44      7.90 o 
  -8  11   7      157.29      184.23     12.12 o 
  -7  11   7        0.14        1.10      1.98 o 
  -6  11   7       47.97       49.64      3.22 o 
  -5  11   7        8.83        9.54      2.43 o 
  -4  11   7      128.52      125.83      4.26 o 
  -3  11   7       34.27       31.50      2.67 o 
  -2  11   7       55.94       51.65      2.80 o 
  -1  11   7      182.28      167.28      6.87 o 
   0  11   7       11.76        8.03      1.82 o 
   1  11   7       44.50       33.55      4.01 o 
   2  11   7       17.42       17.77      4.12 o 
   3  11   7        0.84        1.80      1.43 o 
   4  11   7       83.69       78.37      4.91 o 
   5  11   7       79.45       63.95      3.96 o 
   6  11   7       73.31       68.18      5.17 o 
  -8  12   7       48.23       46.20      4.08 o 
  -7  12   7        3.46        3.21      2.32 o 
  -6  12   7       15.20       15.59      6.98 o 
  -5  12   7      263.50      267.95      9.59 o 
  -4  12   7        4.47        4.20      2.06 o 
  -3  12   7        6.50        5.26      1.99 o 
  -2  12   7        8.18        6.65      2.04 o 
  -1  12   7       14.42       18.23      4.85 o 
   0  12   7      123.26      127.54      4.26 o 
   1  12   7       50.54       50.61      3.12 o 
   2  12   7       35.33       30.84      3.34 o 
   3  12   7       21.95       15.80      3.38 o 
   4  12   7        0.01        1.07      1.62 o 
   5  12   7       79.83       87.65      6.05 o 
   6  12   7      252.67      258.94     13.34 o 
  -7  13   7      206.16      222.76     14.42 o 
  -6  13   7       18.62       15.86      7.07 o 
  -5  13   7       60.11       60.93      3.71 o 
  -4  13   7       31.41       29.86      9.69 o 
  -3  13   7       28.87       26.54      9.66 o 
  -2  13   7       72.32       56.06      3.87 o 
  -1  13   7       42.18       42.98      3.57 o 
   0  13   7       46.48       50.98      3.37 o 
   1  13   7      145.99      157.79      6.10 o 
   2  13   7       11.51        6.89      2.74 o 
   3  13   7       59.86       59.53      5.78 o 
   4  13   7        0.54        0.78      1.23 o 
   5  13   7        0.31        2.04      1.32 o 
  -7  14   7       99.77       99.79      6.93 o 
  -6  14   7        9.37        5.99      3.27 o 
  -5  14   7       54.42       52.51      6.54 o 
  -4  14   7        0.12        1.37      1.69 o 
  -3  14   7        3.71        4.05      2.08 o 
  -2  14   7      132.76      121.69      8.22 o 
  -1  14   7        3.44        2.45      1.19 o 
   0  14   7       40.28       37.44      3.92 o 
   1  14   7        1.29        1.63      1.04 o 
   2  14   7        0.00        1.22      1.51 o 
   3  14   7        0.26        1.46      1.81 o 
   4  14   7        1.20        1.03      1.72 o 
   5  14   7       45.78       40.69      7.07 o 
  -6  15   7       66.92       75.85      5.67 o 
  -5  15   7        6.60        6.15      3.48 o 
  -4  15   7      114.86      133.06      7.93 o 
  -3  15   7       77.32       72.74      4.79 o 
  -2  15   7        0.94        1.53      0.95 o 
  -1  15   7       73.62       64.68      4.57 o 
   0  15   7       77.61       72.25      4.25 o 
   1  15   7        0.88        2.50      1.54 o 
   2  15   7       61.03       78.46      3.79 o 
   3  15   7       21.39       19.42      5.15 o 
   4  15   7        3.11        4.00      1.93 o 
  -5  16   7       63.67       85.13     12.11 o 
  -4  16   7      241.86      234.36     12.41 o 
  -3  16   7       26.65       33.49      7.78 o 
  -2  16   7       20.51       18.81      5.93 o 
  -1  16   7       75.18       85.21      5.23 o 
   0  16   7        2.27        3.16      1.76 o 
   1  16   7       21.68       22.76      3.38 o 
   2  16   7        0.03        1.54      1.34 o 
   3  16   7      169.76      175.54      7.76 o 
  -4  17   7      317.55      335.19     14.50 o 
  -3  17   7        0.10        3.24      2.49 o 
  -2  17   7        2.35        3.29      2.34 o 
  -1  17   7       10.37       11.60      4.79 o 
   0  17   7        5.94        3.37      2.53 o 
   1  17   7       96.50      100.61      6.13 o 
   2  17   7       19.37       16.89      5.97 o 
  -2  18   7       14.36        8.55      3.48 o 
  -1  18   7       13.46       11.34      7.56 o 
   0  18   7        3.18        2.11      1.78 o 
 -10   0   8      373.28      400.88     26.36 o 
  -8   0   8       29.12       28.66      3.35 o 
  -6   0   8        0.00       -0.19      1.60 o 
  -4   0   8       34.80       35.88      2.66 o 
  -2   0   8       88.84       84.61      3.66 o 
   0   0   8      104.71      111.69      5.79 o 
   2   0   8      347.56      331.67     10.87 o 
   4   0   8      361.75      371.14     19.33 o 
   6   0   8       84.36       84.89      8.21 o 
   8   0   8       55.28       54.95      8.52 o 
 -10   1   8       74.17       68.17      9.98 o 
  -9   1   8      135.88      138.72      8.45 o 
  -8   1   8       38.52       42.34      3.87 o 
  -7   1   8       65.98       53.11      2.53 o 
  -6   1   8        3.55        2.17      1.41 o 
  -5   1   8      817.92      781.91     27.97 o 
  -4   1   8        0.13        0.52      0.83 o 
  -3   1   8      136.08      126.68      4.04 o 
  -2   1   8       93.72       91.37      2.71 o 
  -1   1   8      322.48      284.69      6.27 o 
   0   1   8      462.62      452.94     10.26 o 
   1   1   8      165.89      162.32      4.10 o 
   2   1   8      223.84      230.77      7.66 o 
   3   1   8      466.37      488.33     10.53 o 
   4   1   8       38.74       44.50      3.92 o 
   5   1   8      136.77      132.41      7.39 o 
   6   1   8      104.84      107.60      7.23 o 
   7   1   8       49.59       48.26      5.24 o 
   8   1   8        6.25        7.94      4.38 o 
 -10   2   8       21.54       19.10     10.06 o 
  -9   2   8       29.95       34.25      3.33 o 
  -8   2   8       16.78       11.89      3.86 o 
  -7   2   8       11.34       10.84      3.23 o 
  -6   2   8       49.46       55.49      2.07 o 
  -5   2   8      253.65      234.59      6.62 o 
  -4   2   8      569.47      584.93     13.73 o 
  -3   2   8       13.09       15.90      3.39 o 
  -2   2   8       61.69       49.70      2.11 o 
  -1   2   8     1756.32     1788.05     18.59 o 
   0   2   8      424.20      458.03     10.94 o 
   1   2   8      407.38      425.64      8.86 o 
   2   2   8      102.74       96.08      3.84 o 
   3   2   8       41.14       53.07      2.44 o 
   4   2   8        0.45        1.07      1.60 o 
   5   2   8      119.77      111.55      6.58 o 
   6   2   8        4.04        4.50      3.60 o 
   7   2   8        5.71        4.63      4.56 o 
   8   2   8        6.25        6.64      3.43 o 
 -10   3   8       66.84       61.82     11.44 o 
  -9   3   8       59.89       50.81      3.80 o 
  -8   3   8      214.28      207.62      7.51 o 
  -7   3   8       21.46       14.88      4.86 o 
  -6   3   8       34.35       27.36      1.94 o 
  -5   3   8      115.45      101.19      3.56 o 
  -4   3   8       31.17       25.27      1.52 o 
  -3   3   8      704.86      679.82     14.89 o 
  -2   3   8      723.12      838.03     17.18 o 
  -1   3   8      941.01      973.58     34.40 o 
   0   3   8      177.48      168.50      4.25 o 
   1   3   8       41.94       29.67      1.74 o 
   2   3   8        6.32        6.58      1.68 o 
   3   3   8       73.60       64.71      3.04 o 
   4   3   8      384.10      392.11     11.49 o 
   5   3   8      622.77      663.60     26.59 o 
   6   3   8      241.31      252.51     13.05 o 
   7   3   8        0.16        0.97      1.93 o 
   8   3   8        0.71        0.01      1.70 o 
 -10   4   8        2.66        2.56      2.52 o 
  -9   4   8       18.57       19.15      6.18 o 
  -8   4   8       26.39       34.22      3.19 o 
  -7   4   8       93.09      101.31      3.76 o 
  -6   4   8       72.60       71.44      3.41 o 
  -5   4   8      132.42      134.15      4.46 o 
  -4   4   8       66.69       68.50      3.02 o 
  -3   4   8      251.98      260.89      6.29 o 
  -2   4   8      232.12      246.65      6.46 o 
  -1   4   8        1.05        4.21      1.09 o 
   0   4   8      177.06      193.99      4.73 o 
   1   4   8       80.82       81.16      3.23 o 
   2   4   8      315.54      317.64      6.58 o 
   3   4   8      204.59      196.04      5.17 o 
   4   4   8      125.10      125.83      6.54 o 
   5   4   8      522.39      518.00     21.25 o 
   6   4   8      599.18      598.13     33.06 o 
   7   4   8       49.68       57.55      6.23 o 
   8   4   8        4.28        3.40      2.43 o 
 -10   5   8       94.23       92.66      6.29 o 
  -9   5   8      526.41      557.66     27.77 o 
  -8   5   8       10.49        8.26      3.77 o 
  -7   5   8       15.81       10.73      4.28 o 
  -6   5   8       24.69       18.00      5.88 o 
  -5   5   8       11.79       12.30      2.79 o 
  -4   5   8      187.23      198.19      6.28 o 
  -3   5   8      104.16       96.87      3.87 o 
  -2   5   8       23.67       23.84      1.74 o 
  -1   5   8      626.98      639.95     16.23 o 
   0   5   8      139.72      143.95      5.50 o 
   1   5   8       73.18       69.05      4.35 o 
   2   5   8      232.14      231.37      5.73 o 
   3   5   8       98.98       87.67      2.90 o 
   4   5   8        0.33        1.87      1.57 o 
   5   5   8      373.25      388.22     10.28 o 
   6   5   8      629.22      609.17     33.93 o 
   7   5   8        2.73        3.07      2.83 o 
  -9   6   8      129.14      117.27      9.31 o 
  -8   6   8      536.32      550.13     24.67 o 
  -7   6   8      178.63      187.71      5.60 o 
  -6   6   8       44.68       44.61      4.02 o 
  -5   6   8      274.03      278.90      6.89 o 
  -4   6   8       54.41       62.53      2.76 o 
  -3   6   8       53.39       61.36      2.74 o 
  -2   6   8      323.56      325.41      8.59 o 
  -1   6   8      619.09      623.93     12.04 o 
   0   6   8       19.31       17.05      1.82 o 
   1   6   8       22.06       18.87      1.44 o 
   2   6   8      583.87      610.10     11.87 o 
   3   6   8      139.69      142.99      6.58 o 
   4   6   8        9.92       10.75      3.49 o 
   5   6   8       22.37       20.50      5.49 o 
   6   6   8       32.31       25.55      9.04 o 
   7   6   8       73.27       64.39      4.39 o 
  -9   7   8        0.14        0.45      1.56 o 
  -8   7   8      419.37      417.43     17.18 o 
  -7   7   8      239.92      263.78      8.61 o 
  -6   7   8       13.45       15.90      4.80 o 
  -5   7   8       85.01       73.10      4.26 o 
  -4   7   8      472.33      467.21     10.35 o 
  -3   7   8        0.03        0.94      0.82 o 
  -2   7   8      556.28      564.68     10.91 o 
  -1   7   8       28.70       27.40      1.82 o 
   0   7   8      106.81      113.78      4.01 o 
   1   7   8        5.53        4.70      2.09 o 
   2   7   8       64.46       54.35      3.50 o 
   3   7   8       35.78       41.90      4.25 o 
   4   7   8       55.34       52.95      3.77 o 
   5   7   8       37.48       43.90      5.21 o 
   6   7   8       63.13       73.36     11.30 o 
   7   7   8      270.08      279.56     18.01 o 
  -9   8   8        2.45        2.22      2.03 o 
  -8   8   8      106.89      100.57      6.28 o 
  -7   8   8        4.92        3.60      1.91 o 
  -6   8   8        1.51        2.63      1.46 o 
  -5   8   8      671.59      695.18     17.53 o 
  -4   8   8       27.16       27.34      1.83 o 
  -3   8   8       63.76       61.44      3.77 o 
  -2   8   8        0.78        1.77      0.98 o 
  -1   8   8       89.24       85.87      3.30 o 
   0   8   8      335.47      349.02      8.46 o 
   1   8   8      540.98      545.37     14.50 o 
   2   8   8      792.80      771.03     18.59 o 
   3   8   8       16.40       18.70      4.21 o 
   4   8   8       91.21       92.89      4.38 o 
   5   8   8        0.01        1.36      2.38 o 
   6   8   8        7.87        6.74      3.45 o 
   7   8   8       14.26       13.58      5.72 o 
  -9   9   8       16.64       10.16      6.22 o 
  -8   9   8       77.50       82.48      4.19 o 
  -7   9   8       37.00       34.14      4.27 o 
  -6   9   8      219.01      217.97      8.77 o 
  -5   9   8      173.08      165.97      7.32 o 
  -4   9   8       65.40       74.32      3.78 o 
  -3   9   8        0.18        1.74      1.10 o 
  -2   9   8      186.61      174.88      4.87 o 
  -1   9   8        0.82        2.35      1.03 o 
   0   9   8      284.65      263.29      4.69 o 
   1   9   8       34.05       30.29      2.97 o 
   2   9   8       24.08       33.16      6.72 o 
   3   9   8       19.78       21.14      4.98 o 
   4   9   8       61.55       60.17      4.87 o 
   5   9   8        5.01        3.35      2.03 o 
   6   9   8       10.40       13.44      4.97 o 
  -8  10   8      173.89      198.93     10.82 o 
  -7  10   8       16.55       12.81      5.42 o 
  -6  10   8       18.46       11.00      4.76 o 
  -5  10   8       92.16       90.78      4.18 o 
  -4  10   8      274.78      300.87     11.77 o 
  -3  10   8      338.12      374.70      6.73 o 
  -2  10   8      343.48      354.45     11.55 o 
  -1  10   8       60.86       64.07      4.54 o 
   0  10   8       39.14       39.76      2.64 o 
   1  10   8      563.46      573.84      9.71 o 
   2  10   8      116.65      113.32      4.64 o 
   3  10   8        2.35        2.20      1.52 o 
   4  10   8       91.44       97.14      5.00 o 
   5  10   8        3.29        1.97      1.69 o 
   6  10   8       17.32       17.46      9.28 o 
  -8  11   8      259.87      278.31     14.02 o 
  -7  11   8       66.57       73.63      4.72 o 
  -6  11   8       61.04       51.28      4.59 o 
  -5  11   8      222.72      243.07      7.65 o 
  -4  11   8        2.07        2.74      1.83 o 
  -3  11   8        7.26        8.54      2.31 o 
  -2  11   8        5.47        3.28      1.45 o 
  -1  11   8        5.49        3.65      1.47 o 
   0  11   8      132.97      133.41      4.49 o 
   1  11   8      174.89      162.30      6.21 o 
   2  11   8       98.33      107.08      3.87 o 
   3  11   8       55.43       57.45      5.04 o 
   4  11   8        7.14        5.57      2.49 o 
   5  11   8       24.19       21.06      6.60 o 
   6  11   8       11.47        5.55      3.94 o 
  -7  12   8       23.64       21.25      6.93 o 
  -6  12   8      447.91      484.49     29.78 o 
  -5  12   8        0.29        0.76      2.27 o 
  -4  12   8       70.09       55.56      5.13 o 
  -3  12   8      177.20      187.76     12.43 o 
  -2  12   8       24.14       19.44      5.73 o 
  -1  12   8      191.26      168.30      6.21 o 
   0  12   8        8.79       13.08      4.83 o 
   1  12   8        5.34        5.86      1.94 o 
   2  12   8       68.89       64.38      4.33 o 
   3  12   8      198.55      183.49      8.46 o 
   4  12   8       82.19       82.86      4.72 o 
  -7  13   8        1.03        2.27      3.21 o 
  -6  13   8      354.65      357.50     21.26 o 
  -5  13   8       44.76       35.99      3.12 o 
  -4  13   8       28.08       30.20      5.19 o 
  -3  13   8        0.46        2.26      1.70 o 
  -2  13   8        0.01        1.12      1.99 o 
  -1  13   8      132.32      141.97      4.72 o 
   0  13   8      343.60      336.72      8.21 o 
   1  13   8      178.42      164.72      9.08 o 
   2  13   8        6.06        4.88      1.82 o 
   3  13   8        4.98        5.40      1.94 o 
   4  13   8        2.32        2.20      1.85 o 
   5  13   8       50.54       47.90      4.47 o 
  -6  14   8       92.49       82.72      5.25 o 
  -5  14   8      276.90      301.53     20.66 o 
  -4  14   8        7.43        5.25      2.59 o 
  -3  14   8       62.20       71.56      4.36 o 
  -2  14   8       87.84       66.05      4.78 o 
  -1  14   8       96.81       95.32      5.41 o 
   0  14   8      129.20      137.42      7.82 o 
   1  14   8       64.06       62.31      3.84 o 
   2  14   8        5.65        7.92      2.62 o 
   3  14   8       10.49        7.68      4.59 o 
   4  14   8       66.42       66.69      4.71 o 
  -5  15   8        5.59        2.93      2.42 o 
  -4  15   8        5.32        6.34      3.96 o 
  -3  15   8       24.88       24.28      8.08 o 
  -2  15   8       25.30       21.31      7.47 o 
  -1  15   8       38.74       33.02     10.50 o 
   0  15   8      245.19      239.79     10.85 o 
   1  15   8       38.56       31.50      7.95 o 
   2  15   8        0.00        0.22      2.11 o 
   3  15   8      152.03      170.08      7.46 o 
  -4  16   8       38.79       50.55      4.86 o 
  -3  16   8       20.49       20.60      7.48 o 
  -2  16   8       44.39       44.01      3.78 o 
  -1  16   8       20.73       19.25      8.17 o 
   0  16   8       49.29       51.45      6.24 o 
   1  16   8       35.20       32.66      5.97 o 
   2  16   8      365.70      396.69     15.48 o 
  -2  17   8        0.38        1.93      2.48 o 
  -1  17   8        0.30        0.45      1.54 o 
   0  17   8      117.39      116.75      7.11 o 
  -9   0   9      254.58      274.19     25.01 o 
  -7   0   9      302.21      281.69     14.21 o 
  -5   0   9        2.52        5.43      2.79 o 
  -3   0   9      107.03      122.76      6.46 o 
  -1   0   9     1889.75     1648.03     41.52 o 
   1   0   9        5.41        1.92      1.30 o 
   3   0   9        7.27        6.65      2.92 o 
   5   0   9        9.62       11.93      6.63 o 
   7   0   9        0.07        2.54      5.05 o 
 -10   1   9       53.21       48.18      6.37 o 
  -9   1   9       75.82       89.10      7.76 o 
  -8   1   9        0.95        2.96      1.68 o 
  -7   1   9       34.43       32.87      2.87 o 
  -6   1   9       10.49        8.14      1.95 o 
  -5   1   9       34.95       37.37      2.92 o 
  -4   1   9       52.65       53.35      2.71 o 
  -3   1   9      244.80      264.99      7.62 o 
  -2   1   9     1791.73     1701.32     46.89 o 
  -1   1   9        2.70        3.90      1.85 o 
   0   1   9        0.75        1.05      0.88 o 
   1   1   9       17.31       19.30      4.80 o 
   2   1   9      249.53      220.08      7.95 o 
   3   1   9      954.87     1010.37     23.12 o 
   4   1   9      105.77       87.18      3.73 o 
   5   1   9       11.62       12.87      5.23 o 
   6   1   9      189.31      209.13     10.06 o 
   7   1   9       25.06       17.03      7.66 o 
 -10   2   9        0.59        1.77      2.69 o 
  -9   2   9        9.95        6.37      4.36 o 
  -8   2   9       79.04       84.36      5.53 o 
  -7   2   9      322.54      296.79      6.43 o 
  -6   2   9      505.59      504.18     16.01 o 
  -5   2   9      135.59      123.02      3.95 o 
  -4   2   9       11.91        8.22      1.97 o 
  -3   2   9      135.63      137.19      4.62 o 
  -2   2   9        4.93        3.58      1.14 o 
  -1   2   9      457.31      460.40      9.06 o 
   0   2   9      363.42      361.13     11.61 o 
   1   2   9       61.53       52.73      4.27 o 
   2   2   9      381.21      345.31      7.25 o 
   3   2   9       36.84       44.79      3.73 o 
   4   2   9       21.90       20.51      6.10 o 
   5   2   9       81.63       78.15      4.51 o 
   6   2   9       92.27       96.09      7.66 o 
   7   2   9        9.42       11.23      5.50 o 
  -9   3   9      191.72      183.44     12.75 o 
  -8   3   9      151.19      160.93      9.20 o 
  -7   3   9       33.30       29.18      4.42 o 
  -6   3   9        9.93        6.71      2.32 o 
  -5   3   9        5.60       10.13      2.28 o 
  -4   3   9       46.59       42.86      2.80 o 
  -3   3   9     1439.91     1442.92     28.08 o 
  -2   3   9      755.06      801.29     19.48 o 
  -1   3   9       32.23       27.97      2.58 o 
   0   3   9      780.76      796.22     15.82 o 
   1   3   9      110.03      118.85      4.52 o 
   2   3   9      407.86      377.14      8.09 o 
   3   3   9      175.76      154.79      7.21 o 
   4   3   9       43.84       39.21      3.26 o 
   5   3   9       33.46       28.78     11.28 o 
   6   3   9      180.21      186.25      9.10 o 
   7   3   9       12.53        9.38      7.53 o 
  -9   4   9      114.24       91.48      4.16 o 
  -8   4   9       80.30       77.23      3.71 o 
  -7   4   9       41.60       35.86      2.54 o 
  -6   4   9      195.66      177.93      5.40 o 
  -5   4   9        4.57        2.22      1.26 o 
  -4   4   9       35.97       36.15      1.94 o 
  -3   4   9     1718.46     1645.02     29.55 o 
  -2   4   9      789.22      864.63     16.14 o 
  -1   4   9      981.71      998.68     35.63 o 
   0   4   9      838.68      933.15     17.54 o 
   1   4   9       45.98       40.47      2.07 o 
   2   4   9       43.09       40.48      2.10 o 
   3   4   9       19.26       12.85      3.45 o 
   4   4   9      132.94      127.80      6.16 o 
   5   4   9        0.03        1.00      2.79 o 
   6   4   9      432.76      436.37     32.40 o 
   7   4   9       29.02       25.80      6.39 o 
  -9   5   9       87.27       89.07      7.96 o 
  -8   5   9       15.40       11.29      4.79 o 
  -7   5   9        1.90        0.41      1.78 o 
  -6   5   9        8.69       12.71      4.11 o 
  -5   5   9      270.25      262.80      7.13 o 
  -4   5   9     1341.75     1322.11     29.84 o 
  -3   5   9      265.56      282.50      8.17 o 
  -2   5   9      211.10      231.90      4.98 o 
  -1   5   9      872.55      917.32     35.73 o 
   0   5   9      552.01      533.99     11.81 o 
   1   5   9      139.85      127.70      4.00 o 
   2   5   9      248.40      258.66      6.93 o 
   3   5   9      228.03      210.62     10.95 o 
   4   5   9        1.06       -0.31      2.34 o 
   5   5   9       71.97       63.20      8.25 o 
   6   5   9      200.87      224.59     15.32 o 
   7   5   9       31.59       40.81      6.46 o 
  -9   6   9       20.05       10.82      4.14 o 
  -8   6   9       29.05       23.63      7.67 o 
  -7   6   9        3.88        3.54      2.17 o 
  -6   6   9      109.61      102.17      3.91 o 
  -5   6   9      423.47      421.20      8.55 o 
  -4   6   9      328.26      314.27      8.03 o 
  -3   6   9      209.44      193.99      9.28 o 
  -2   6   9      425.21      413.55      9.28 o 
  -1   6   9     1352.73     1364.68     30.30 o 
   0   6   9      101.81      108.04      3.57 o 
   1   6   9        0.37        0.61      1.51 o 
   2   6   9        3.58        3.64      1.37 o 
   3   6   9      160.16      167.36      7.18 o 
   4   6   9      180.99      168.72      9.95 o 
   5   6   9       48.68       55.52      6.99 o 
   6   6   9      153.48      174.76     13.53 o 
  -9   7   9       59.43       57.76      5.56 o 
  -8   7   9        5.82        1.77      1.99 o 
  -7   7   9        3.01        0.50      1.04 o 
  -6   7   9       24.59       22.76      4.28 o 
  -5   7   9       11.26       10.73      3.74 o 
  -4   7   9      124.72      150.72      3.53 o 
  -3   7   9      196.28      215.70      7.39 o 
  -2   7   9      134.95      144.35      4.35 o 
  -1   7   9      112.69      101.58      3.56 o 
   0   7   9       54.65       53.43      2.85 o 
   1   7   9     1831.28     1700.60     58.02 o 
   2   7   9      255.56      285.27     12.85 o 
   3   7   9      125.37      116.96      6.22 o 
   4   7   9      257.52      271.33      8.45 o 
   5   7   9       16.61       15.58      5.40 o 
   6   7   9       11.52        8.76      4.22 o 
  -9   8   9        7.27        3.97      2.47 o 
  -8   8   9      106.89      113.30      6.40 o 
  -7   8   9      142.26      168.71      6.82 o 
  -6   8   9        2.61        2.20      1.65 o 
  -5   8   9      447.83      455.38     17.29 o 
  -4   8   9     1210.04     1230.57     19.77 o 
  -3   8   9       19.62       19.62      2.64 o 
  -2   8   9       17.13       19.90      2.22 o 
  -1   8   9      342.27      315.83      8.45 o 
   0   8   9       39.94       40.57      3.00 o 
   1   8   9      116.26      130.90      7.25 o 
   2   8   9      833.02      796.91     21.89 o 
   3   8   9      131.14      135.38      5.23 o 
   4   8   9       14.49       11.20      3.03 o 
   5   8   9       27.60       28.52     10.82 o 
   6   8   9       46.84       47.01      9.36 o 
  -8   9   9      115.35      133.91      6.72 o 
  -7   9   9        8.16        5.00      2.05 o 
  -6   9   9      107.75      101.63      5.66 o 
  -5   9   9       15.41       11.17      3.64 o 
  -4   9   9        3.96        3.12      2.68 o 
  -3   9   9      350.08      348.79     12.41 o 
  -2   9   9      252.23      258.45      5.88 o 
  -1   9   9      140.91      130.03      4.01 o 
   0   9   9      238.04      221.53     10.68 o 
   1   9   9      159.70      148.37      9.34 o 
   2   9   9     1001.86     1096.31     36.62 o 
   3   9   9        7.51        6.70      2.13 o 
   4   9   9       23.02       15.87      4.20 o 
   5   9   9        1.08        0.10      2.85 o 
   6   9   9        2.11        1.82      2.50 o 
  -8  10   9        2.34        1.49      1.89 o 
  -7  10   9        0.05        1.21      1.72 o 
  -6  10   9        0.58        0.68      1.87 o 
  -5  10   9      357.69      370.66     14.74 o 
  -4  10   9      720.74      742.72     26.54 o 
  -3  10   9      315.44      362.82     15.24 o 
  -2  10   9       12.79        9.24      2.91 o 
  -1  10   9       87.66       86.51      4.37 o 
   0  10   9      132.49      149.07     11.90 o 
   1  10   9       20.65       29.01      4.24 o 
   2  10   9       16.52       13.87      3.53 o 
   3  10   9      150.12      151.78      7.33 o 
   4  10   9       21.86       19.99      5.88 o 
   5  10   9       82.30       91.18      6.11 o 
  -7  11   9       10.36        7.29      2.79 o 
  -6  11   9      385.39      407.84     20.07 o 
  -5  11   9       81.72       96.16      5.29 o 
  -4  11   9        0.14        0.27      1.11 o 
  -3  11   9        3.71        5.62      4.07 o 
  -2  11   9       20.23       15.83      4.96 o 
  -1  11   9      256.45      247.48      6.22 o 
   0  11   9      169.12      149.14      6.95 o 
   1  11   9       27.03       22.82      7.03 o 
   2  11   9       82.26       78.71      4.72 o 
   3  11   9        0.07        0.81      1.31 o 
   4  11   9       46.38       43.63      4.47 o 
   5  11   9      237.96      275.48     12.75 o 
  -7  12   9      159.43      147.85      8.80 o 
  -6  12   9       69.81       64.20      5.06 o 
  -5  12   9       35.61       30.49     11.61 o 
  -4  12   9      211.57      223.80     10.05 o 
  -3  12   9       81.25       77.05      5.78 o 
  -2  12   9       38.05       34.62     14.21 o 
  -1  12   9       19.51       18.90      7.53 o 
   0  12   9       95.36       87.06      4.25 o 
   1  12   9        0.95        1.43      2.26 o 
   2  12   9       12.66        9.32      3.46 o 
   3  12   9      447.02      505.50     22.18 o 
   4  12   9       23.47       21.70      8.17 o 
  -6  13   9      268.08      292.13     13.72 o 
  -5  13   9       53.54       44.64      4.13 o 
  -4  13   9       10.52        6.40      3.33 o 
  -3  13   9       84.00       83.58     11.24 o 
  -2  13   9      136.91      155.60      6.52 o 
  -1  13   9      275.42      292.32      9.74 o 
   0  13   9        3.06        2.10      1.36 o 
   1  13   9        3.35        3.31      1.89 o 
   2  13   9        1.16        1.57      1.88 o 
   3  13   9       51.63       41.36      7.82 o 
   4  13   9       92.46       90.43      5.38 o 
  -5  14   9      292.78      310.40     13.89 o 
  -4  14   9        1.92        2.52      2.14 o 
  -3  14   9        1.73        2.65      2.19 o 
  -2  14   9       12.32        8.02      3.55 o 
  -1  14   9        7.41        5.49      5.10 o 
   0  14   9        7.07        6.71      2.75 o 
   1  14   9       12.96        8.95      2.83 o 
   2  14   9      117.84      119.59      5.55 o 
   3  14   9       67.62       70.77      4.92 o 
  -4  15   9        0.98        1.85      2.05 o 
  -3  15   9       33.86       23.83     11.60 o 
  -2  15   9       97.33      101.41      4.71 o 
  -1  15   9        0.01        1.28      2.04 o 
   0  15   9      273.03      287.38     13.58 o 
   1  15   9       17.74       14.30      4.80 o 
   2  15   9      161.45      167.65      8.13 o 
  -2  16   9       28.29       28.90      5.19 o 
  -1  16   9      124.61      130.90      8.35 o 
   0  16   9       59.79       57.38      5.45 o 
  -8   0  10     1271.51     1307.61     23.71 o 
  -6   0  10       14.96       11.55      4.85 o 
  -4   0  10       15.15       19.83      2.75 o 
  -2   0  10      795.48      764.89     22.74 o 
   0   0  10        0.00        2.03      1.59 o 
   2   0  10       93.38      109.82     11.54 o 
   4   0  10       20.41       11.89      6.33 o 
   6   0  10      200.53      228.41     21.46 o 
  -9   1  10        0.07        3.05      1.91 o 
  -8   1  10       26.07       24.92      6.69 o 
  -7   1  10        9.34        5.55      2.46 o 
  -6   1  10        4.36        2.75      1.34 o 
  -5   1  10        1.96        3.15      0.97 o 
  -4   1  10      397.60      396.50     10.31 o 
  -3   1  10       71.85       73.41      3.01 o 
  -2   1  10      162.41      156.83      5.10 o 
  -1   1  10      314.42      349.37     11.44 o 
   0   1  10       76.34       77.88      3.28 o 
   1   1  10      419.83      389.29     12.69 o 
   2   1  10       15.71       14.73      3.12 o 
   3   1  10       23.77       26.68      5.30 o 
   4   1  10        0.22        0.67      1.34 o 
   5   1  10       67.75       69.08      3.53 o 
   6   1  10       47.66       52.08      4.33 o 
  -9   2  10       25.06       20.69     10.53 o 
  -8   2  10       11.39        6.15      2.70 o 
  -7   2  10      120.94      119.11      6.67 o 
  -6   2  10      184.83      181.49      5.12 o 
  -5   2  10      107.60       98.32      3.25 o 
  -4   2  10      407.62      418.26     10.25 o 
  -3   2  10      300.43      290.98      6.75 o 
  -2   2  10      485.44      458.88     11.38 o 
  -1   2  10      221.18      239.89      6.54 o 
   0   2  10       17.51       14.96      3.60 o 
   1   2  10       23.82       28.46      2.97 o 
   2   2  10       61.00       68.42      4.14 o 
   3   2  10      100.62       79.78      3.46 o 
   4   2  10       77.92       70.96      3.41 o 
   5   2  10       15.03       12.65      4.87 o 
   6   2  10       75.45       82.77      7.47 o 
  -9   3  10        3.48        0.25      2.90 o 
  -8   3  10       68.89       63.94      3.36 o 
  -7   3  10        0.31        0.32      1.99 o 
  -6   3  10      136.08      127.08      3.35 o 
  -5   3  10      114.55      126.25      4.37 o 
  -4   3  10      212.45      219.69      3.99 o 
  -3   3  10        0.24        0.55      1.39 o 
  -2   3  10      882.40      900.35     22.15 o 
  -1   3  10      458.98      462.10     10.46 o 
   0   3  10        3.12        3.43      1.63 o 
   1   3  10        1.58        1.47      1.54 o 
   2   3  10      142.30      113.31      3.48 o 
   3   3  10       66.71       72.17      3.61 o 
   4   3  10       56.49       55.56      3.81 o 
   5   3  10       14.79        8.87      3.10 o 
   6   3  10        1.11        2.57      1.91 o 
  -9   4  10       26.68       18.93      9.13 o 
  -8   4  10       22.72       18.31      6.84 o 
  -7   4  10      112.88       95.32      5.61 o 
  -6   4  10      209.19      194.68      5.33 o 
  -5   4  10      398.59      403.27     13.52 o 
  -4   4  10       23.21       21.59      3.86 o 
  -3   4  10       65.77       63.28      3.21 o 
  -2   4  10        1.54        3.37      1.34 o 
  -1   4  10      584.65      571.09     13.64 o 
   0   4  10      291.80      272.82      7.95 o 
   1   4  10        0.04        0.81      1.47 o 
   2   4  10        0.36        0.78      1.13 o 
   3   4  10      333.82      335.39      8.54 o 
   4   4  10       70.84       74.98      4.49 o 
   5   4  10        1.83        3.48      2.97 o 
   6   4  10        1.79        5.21      3.51 o 
  -9   5  10        1.98        2.90      1.79 o 
  -8   5  10      252.19      241.79     13.27 o 
  -7   5  10        2.83        2.51      1.72 o 
  -6   5  10        2.62        2.60      1.38 o 
  -5   5  10      683.92      705.53     21.01 o 
  -4   5  10        0.73        0.84      1.43 o 
  -3   5  10       26.93       27.86      2.60 o 
  -2   5  10      213.11      223.99      5.94 o 
  -1   5  10       73.93       78.17      4.35 o 
   0   5  10       76.68       83.39      3.95 o 
   1   5  10       22.51       18.89      2.86 o 
   2   5  10      165.99      185.44      8.38 o 
   3   5  10       99.61       94.42      6.52 o 
   4   5  10       10.55       12.46      3.90 o 
   5   5  10      382.98      393.02     20.61 o 
   6   5  10      160.46      175.52      9.84 o 
  -8   6  10      277.52      274.22     16.35 o 
  -7   6  10      106.81      103.60      5.42 o 
  -6   6  10        0.20        1.88      1.77 o 
  -5   6  10      278.50      268.96      6.61 o 
  -4   6  10        1.47        3.46      1.17 o 
  -3   6  10       52.46       54.81      2.40 o 
  -2   6  10        0.35        0.33      0.90 o 
  -1   6  10      974.06     1038.16     26.20 o 
   0   6  10      113.94      100.89      3.09 o 
   1   6  10      204.33      186.96      7.81 o 
   2   6  10      122.12      123.94      4.77 o 
   3   6  10      345.55      332.56     10.73 o 
   4   6  10       38.07       34.76      9.62 o 
   5   6  10        6.33        5.07      2.60 o 
   6   6  10      178.57      184.38     11.46 o 
  -8   7  10      313.32      318.23     12.43 o 
  -7   7  10       37.43       39.13      4.17 o 
  -6   7  10      397.88      415.26     19.01 o 
  -5   7  10      177.66      185.67      5.81 o 
  -4   7  10       56.36       49.55      2.10 o 
  -3   7  10       55.26       60.41      2.50 o 
  -2   7  10      285.87      282.42     10.05 o 
  -1   7  10       21.12       17.73      3.84 o 
   0   7  10      283.64      258.35      9.30 o 
   1   7  10        0.11        1.21      1.64 o 
   2   7  10        2.29        3.02      2.01 o 
   3   7  10       24.65       18.67      6.78 o 
   4   7  10       19.83       11.76      5.05 o 
   5   7  10        0.04        1.98      2.32 o 
  -8   8  10       10.44        6.58      4.08 o 
  -7   8  10       51.16       44.95      4.44 o 
  -6   8  10      106.01      112.57      6.26 o 
  -5   8  10      919.84      890.60     34.11 o 
  -4   8  10       62.65       73.98      4.20 o 
  -3   8  10        3.78        2.63      1.45 o 
  -2   8  10        0.61        1.94      1.96 o 
  -1   8  10        0.01        2.05      1.86 o 
   0   8  10        9.73        5.85      2.10 o 
   1   8  10        0.55       -1.53      2.26 o 
   2   8  10       41.50       34.25      8.17 o 
   3   8  10       82.87       80.22      5.73 o 
   4   8  10      241.15      291.18     15.32 o 
   5   8  10       16.25        7.01      3.38 o 
  -8   9  10       36.74       27.90     20.88 o 
  -7   9  10      144.32      141.19      9.12 o 
  -6   9  10       52.52       58.87      3.76 o 
  -5   9  10      194.30      176.50      9.38 o 
  -4   9  10        8.42        4.09      1.69 o 
  -3   9  10      253.69      255.61     10.57 o 
  -2   9  10        8.25        6.07      2.73 o 
  -1   9  10      263.13      273.13     13.66 o 
   0   9  10      229.78      222.65     10.56 o 
   1   9  10      320.16      349.96     10.09 o 
   2   9  10      311.55      314.05     12.78 o 
   3   9  10       55.38       47.00      5.52 o 
   4   9  10       20.78       14.18      4.87 o 
   5   9  10       23.26       17.49      7.72 o 
  -7  10  10       23.44       20.18      8.40 o 
  -6  10  10       44.96       47.76      3.73 o 
  -5  10  10        6.27        3.93      2.23 o 
  -4  10  10        7.00        5.16      2.43 o 
  -3  10  10      103.69       84.71      4.39 o 
  -2  10  10       23.43       17.23      6.34 o 
  -1  10  10       22.11       19.02      5.86 o 
   0  10  10      248.65      228.05      8.32 o 
   1  10  10        6.92        7.05      4.02 o 
   2  10  10       26.50       35.61      4.94 o 
   3  10  10      131.84      113.45      6.99 o 
   4  10  10       68.59       72.10      4.42 o 
  -7  11  10        2.63        2.82      1.98 o 
  -6  11  10       49.70       33.03     13.54 o 
  -5  11  10      136.19      143.08     11.01 o 
  -4  11  10       26.33       23.25      8.15 o 
  -3  11  10       79.00       75.85      8.93 o 
  -2  11  10      149.43      138.58     10.22 o 
  -1  11  10      104.63       99.06      7.07 o 
   0  11  10        0.50        1.45      1.88 o 
   1  11  10       36.67       35.27     10.14 o 
   2  11  10       43.25       35.04      4.74 o 
   3  11  10       15.53       17.14      5.80 o 
   4  11  10       38.61       35.06      4.02 o 
  -6  12  10        5.58        4.72      3.39 o 
  -5  12  10        0.00        1.63      2.72 o 
  -4  12  10       86.72       71.72      5.64 o 
  -3  12  10       55.85       56.36     15.51 o 
  -2  12  10        4.24        5.51      3.13 o 
  -1  12  10        7.62        5.04      3.25 o 
   0  12  10       65.38       55.59      4.00 o 
   1  12  10       20.91       17.01      5.43 o 
   2  12  10      174.79      194.21      9.28 o 
   3  12  10       12.29        7.27      3.40 o 
  -5  13  10        0.33        1.59      2.10 o 
  -4  13  10        8.75        5.53      3.23 o 
  -3  13  10       30.21       19.36     10.74 o 
  -2  13  10       66.50       69.68      7.48 o 
  -1  13  10       12.32       12.14      7.39 o 
   0  13  10      183.01      187.20     10.17 o 
   1  13  10       17.19       15.35      4.79 o 
   2  13  10      409.71      411.56     14.11 o 
  -4  14  10       41.19       28.55     13.19 o 
  -3  14  10       25.95       18.89      9.08 o 
  -2  14  10       61.77       48.03      6.12 o 
  -1  14  10      286.82      327.46     18.28 o 
   0  14  10        0.06        0.87      2.10 o 
   1  14  10       71.20       66.22      4.18 o 
  -2  15  10        7.04        3.71      5.14 o 
  -1  15  10        0.46        2.38      2.73 o 
  -7   0  11        2.29        3.30      2.07 o 
  -5   0  11      138.51      134.25      6.98 o 
  -3   0  11        0.00        1.01      1.71 o 
  -1   0  11       43.13       40.86      4.18 o 
   1   0  11       54.20       55.94      3.88 o 
   3   0  11       25.86       25.38     10.63 o 
   5   0  11      170.70      189.55     18.44 o 
  -8   1  11       63.75       87.80      5.80 o 
  -7   1  11        1.18        2.58      1.46 o 
  -6   1  11      105.08      100.56      4.19 o 
  -5   1  11       34.05       36.16      3.34 o 
  -4   1  11      108.14      101.80      3.21 o 
  -3   1  11        1.09        1.25      1.26 o 
  -2   1  11      275.43      289.81     11.70 o 
  -1   1  11      535.54      545.13     11.06 o 
   0   1  11        2.59        1.39      1.15 o 
   1   1  11        0.37        0.92      1.75 o 
   2   1  11      259.42      251.46      5.36 o 
   3   1  11       19.24       14.62      4.49 o 
   4   1  11        3.87        3.83      2.57 o 
   5   1  11       11.90       10.13      3.10 o 
  -8   2  11        1.80        2.22      1.75 o 
  -7   2  11       38.62       38.78      4.89 o 
  -6   2  11        9.35       10.18      2.89 o 
  -5   2  11      394.83      431.67      7.17 o 
  -4   2  11      159.02      150.70      5.42 o 
  -3   2  11      199.38      184.82      4.50 o 
  -2   2  11      156.02      152.29      3.68 o 
  -1   2  11       12.40       14.84      3.19 o 
   0   2  11        0.59        0.92      1.19 o 
   1   2  11        0.11        1.36      1.57 o 
   2   2  11       18.00       13.34      3.48 o 
   3   2  11        4.65        3.15      1.53 o 
   4   2  11        8.19       10.20      3.94 o 
   5   2  11       40.20       39.05      6.86 o 
  -8   3  11       34.54       42.10      6.76 o 
  -7   3  11       12.99       14.38      4.89 o 
  -6   3  11       27.66       34.50      3.98 o 
  -5   3  11       85.94       80.65      4.42 o 
  -4   3  11       38.36       39.92      2.36 o 
  -3   3  11        0.07        0.99      0.77 o 
  -2   3  11      365.39      379.01      7.32 o 
  -1   3  11       41.58       38.33      2.98 o 
   0   3  11       25.29       24.62      5.80 o 
   1   3  11       26.87       21.13      2.80 o 
   2   3  11       64.89       64.34      3.14 o 
   3   3  11      280.58      305.95     14.58 o 
   4   3  11       15.91       13.26      4.64 o 
   5   3  11      246.76      256.88     11.98 o 
  -8   4  11       33.44       36.58      6.87 o 
  -7   4  11        3.63        1.66      1.69 o 
  -6   4  11        0.61        1.74      1.20 o 
  -5   4  11      300.15      297.92      7.11 o 
  -4   4  11       12.21        8.24      1.92 o 
  -3   4  11       11.15       10.56      2.99 o 
  -2   4  11       11.98        9.92      2.57 o 
  -1   4  11       18.32       20.76      5.37 o 
   0   4  11       12.46       11.56      3.17 o 
   1   4  11       51.38       52.67      2.45 o 
   2   4  11       38.09       39.18      4.98 o 
   3   4  11      122.08      119.31      6.92 o 
   4   4  11      194.06      183.79     10.21 o 
   5   4  11      217.63      241.51     10.90 o 
  -8   5  11        5.38        3.82      2.91 o 
  -7   5  11       11.22       12.49      4.91 o 
  -6   5  11       33.49       21.36      7.64 o 
  -5   5  11      207.52      220.14      7.88 o 
  -4   5  11       68.62       69.36      2.44 o 
  -3   5  11       56.41       51.76      2.78 o 
  -2   5  11       94.02       94.60      4.66 o 
  -1   5  11      121.14      132.54      4.64 o 
   0   5  11       82.24       79.70      3.48 o 
   1   5  11       65.74       71.32      4.36 o 
   2   5  11      167.41      165.48      7.12 o 
   3   5  11        0.81        1.22      1.47 o 
   4   5  11       10.77        7.96      3.08 o 
   5   5  11      688.42      746.29     27.52 o 
  -8   6  11       31.05       23.88      9.76 o 
  -7   6  11        2.72        0.79      1.67 o 
  -6   6  11      103.33       96.60      5.27 o 
  -5   6  11       38.39       34.23      3.24 o 
  -4   6  11       29.27       24.84      2.96 o 
  -3   6  11       20.44       15.48      3.99 o 
  -2   6  11      108.72      111.36      3.57 o 
  -1   6  11       34.51       29.77      4.11 o 
   0   6  11        9.06        9.58      3.39 o 
   1   6  11        0.72        1.64      1.80 o 
   2   6  11      274.28      305.91     15.15 o 
   3   6  11        1.04        2.53      2.39 o 
   4   6  11       73.48       70.32      5.28 o 
   5   6  11      182.24      195.56      9.97 o 
  -7   7  11        7.81        5.97      3.17 o 
  -6   7  11       43.86       46.58      5.05 o 
  -5   7  11       27.67       29.10      8.64 o 
  -4   7  11        6.60        6.71      2.56 o 
  -3   7  11       65.95       64.82      3.66 o 
  -2   7  11       55.71       50.01      3.23 o 
  -1   7  11      201.82      198.60     10.50 o 
   0   7  11       25.28       24.13      7.98 o 
   1   7  11      180.51      176.69      9.41 o 
   2   7  11       25.82       26.18      8.89 o 
   3   7  11        5.36        6.27      3.27 o 
   4   7  11        8.46        6.86      4.04 o 
  -7   8  11       55.89       46.95      4.50 o 
  -6   8  11       22.02       22.95      6.84 o 
  -5   8  11        3.10        3.00      1.86 o 
  -4   8  11       27.77       29.32      2.89 o 
  -3   8  11        2.62        2.22      1.14 o 
  -2   8  11        7.53        7.83      2.65 o 
  -1   8  11      500.14      463.90     17.84 o 
   0   8  11       24.14       20.23      6.65 o 
   1   8  11      518.90      524.94     37.07 o 
   2   8  11       55.21       57.34      4.13 o 
   3   8  11      128.74      136.37      8.10 o 
   4   8  11        5.84        4.78      4.39 o 
  -7   9  11       29.80       26.04     11.41 o 
  -6   9  11       41.06       41.32      3.93 o 
  -5   9  11      143.30      122.85      9.75 o 
  -4   9  11       24.76       24.21      8.69 o 
  -3   9  11      204.88      193.95     12.03 o 
  -2   9  11       30.76       24.65      3.26 o 
  -1   9  11       19.14       14.91      4.66 o 
   0   9  11       47.81       49.95      6.95 o 
   1   9  11      264.67      253.12      8.91 o 
   2   9  11       17.50       15.44      5.87 o 
   3   9  11       28.58       24.59      8.38 o 
  -6  10  11        7.50        8.28      4.34 o 
  -5  10  11        9.48        7.20      3.31 o 
  -4  10  11       46.91       35.71     13.88 o 
  -3  10  11       22.56       21.88     10.84 o 
  -2  10  11       12.27       13.42      5.38 o 
  -1  10  11        8.95        6.08      2.97 o 
   0  10  11       32.38       30.78      7.90 o 
   1  10  11       56.93       57.88      7.02 o 
   2  10  11       61.70       65.96      4.22 o 
   3  10  11       12.54        9.56      3.97 o 
  -5  11  11        0.31        0.57      1.78 o 
  -4  11  11       30.74       26.95     10.43 o 
  -3  11  11       28.33       23.75     12.04 o 
  -2  11  11       13.75       11.38      4.48 o 
  -1  11  11       74.67       73.03      4.63 o 
   0  11  11        0.52        1.87      1.27 o 
   1  11  11      270.85      277.41     17.80 o 
   2  11  11      136.52      129.59      6.71 o 
  -5  12  11        5.13        6.42      3.95 o 
  -4  12  11       33.34       17.57     12.17 o 
  -3  12  11        4.04        1.46      1.73 o 
  -2  12  11       70.91       57.57      5.16 o 
  -1  12  11        0.19        0.88      1.37 o 
   0  12  11        9.00        7.32      3.33 o 
   1  12  11        3.70        2.77      2.68 o 
  -3  13  11        9.89        5.34      4.30 o 
  -2  13  11        0.86        3.05      3.98 o 
  -1  13  11       32.02       28.87     12.19 o 
   0  13  11        0.11        2.81      3.36 o 
  -8   0  12      293.33      329.62     23.01 o 
  -6   0  12      150.59      156.74     11.50 o 
  -4   0  12       92.04       88.58      4.70 o 
  -2   0  12       65.29       56.18      3.37 o 
   0   0  12       72.97       72.10     12.68 o 
   2   0  12      100.93      104.25      5.91 o 
   4   0  12        5.46        0.92      4.56 o 
  -8   1  12        7.32        5.74      4.61 o 
  -7   1  12       23.03       16.22      6.32 o 
  -6   1  12        0.01        0.26      1.33 o 
  -5   1  12        0.59        0.41      1.35 o 
  -4   1  12      111.57      111.47      4.19 o 
  -3   1  12       27.40       25.11      2.93 o 
  -2   1  12      103.76      105.67      4.05 o 
  -1   1  12       24.00       17.64      5.07 o 
   0   1  12       18.29       17.36      4.89 o 
   1   1  12       14.47       10.30      2.58 o 
   2   1  12       88.03       84.30      5.17 o 
   3   1  12       60.95       63.58      4.97 o 
   4   1  12        4.21        1.36      2.60 o 
  -8   2  12      210.46      227.29     12.03 o 
  -7   2  12        4.19        6.85      2.61 o 
  -6   2  12       13.30       13.65      4.96 o 
  -5   2  12       25.76       32.04      2.68 o 
  -4   2  12       66.94       69.40      2.76 o 
  -3   2  12      106.02      102.56      3.94 o 
  -2   2  12       11.96       11.60      2.52 o 
  -1   2  12       16.27       12.22      3.38 o 
   0   2  12        3.81        3.99      1.81 o 
   1   2  12        0.14        1.42      1.25 o 
   2   2  12       38.30       31.34     10.82 o 
   3   2  12        2.62        2.10      3.15 o 
   4   2  12        0.36        0.71      2.40 o 
  -7   3  12       31.42       39.19      4.41 o 
  -6   3  12       44.97       38.23      4.32 o 
  -5   3  12       21.96       21.67      5.96 o 
  -4   3  12      451.39      491.09     18.75 o 
  -3   3  12       50.60       53.35      2.94 o 
  -2   3  12       42.52       42.18      3.47 o 
  -1   3  12       41.35       41.99      2.81 o 
   0   3  12        5.08        2.95      1.37 o 
   1   3  12        3.93        1.30      1.51 o 
   2   3  12      261.80      267.34      9.97 o 
   3   3  12       22.74       22.59      9.98 o 
   4   3  12       27.99       18.58      7.51 o 
  -7   4  12        1.92        2.00      2.26 o 
  -6   4  12       46.99       52.85      4.00 o 
  -5   4  12      113.85      105.88      4.54 o 
  -4   4  12      130.68      125.14      6.86 o 
  -3   4  12      105.51      108.45      3.76 o 
  -2   4  12      106.38      102.39      3.98 o 
  -1   4  12       85.86       90.95      3.88 o 
   0   4  12       15.50       13.08      6.27 o 
   1   4  12      216.71      224.13     11.07 o 
   2   4  12       15.20       12.79      4.96 o 
   3   4  12      257.16      228.56     13.20 o 
   4   4  12       29.90       24.04     10.32 o 
  -7   5  12       80.37       88.37      4.17 o 
  -6   5  12       90.53       85.91      4.98 o 
  -5   5  12      306.90      316.58     17.74 o 
  -4   5  12      103.53      107.24      4.85 o 
  -3   5  12      101.83       97.85      4.35 o 
  -2   5  12      348.59      332.81     13.11 o 
  -1   5  12        7.53        7.70      2.50 o 
   0   5  12        6.32        2.75      2.11 o 
   1   5  12      283.40      287.32      9.52 o 
   2   5  12       44.05       54.41      4.76 o 
   3   5  12        5.16        8.94      6.40 o 
   4   5  12      174.02      173.75     11.43 o 
  -7   6  12       84.43       85.63      4.91 o 
  -6   6  12      268.19      280.86     14.38 o 
  -5   6  12       20.36       26.99      4.61 o 
  -4   6  12       30.96       28.50      5.80 o 
  -3   6  12       67.80       65.09      3.39 o 
  -2   6  12      648.05      676.10     17.00 o 
  -1   6  12      131.42      135.69      7.22 o 
   0   6  12        0.80        0.88      1.85 o 
   1   6  12        0.32        3.08      1.94 o 
   2   6  12      265.55      280.39     15.88 o 
   3   6  12       45.68       37.68      5.39 o 
  -6   7  12        6.80        8.82      4.20 o 
  -5   7  12       87.29       90.92      4.16 o 
  -4   7  12       40.00       39.02      3.21 o 
  -3   7  12       18.91       14.47      5.30 o 
  -2   7  12       28.14       24.30      6.99 o 
  -1   7  12      148.38      124.72      5.60 o 
   0   7  12        2.09        2.59      2.02 o 
   1   7  12       53.12       47.15      3.90 o 
   2   7  12      123.64      111.88     12.10 o 
   3   7  12       20.47       19.77      9.98 o 
  -6   8  12       84.83       73.32      5.19 o 
  -5   8  12      379.98      426.88     25.09 o 
  -4   8  12      120.85      112.18      8.09 o 
  -3   8  12       81.93       91.84      7.42 o 
  -2   8  12       48.08       37.79      4.46 o 
  -1   8  12      180.71      160.52      9.00 o 
   0   8  12       20.00       15.69      6.75 o 
   1   8  12       36.83       42.84      4.56 o 
   2   8  12       11.20        9.20      3.04 o 
   3   8  12        4.63        3.72      2.28 o 
  -5   9  12      168.33      198.95     10.61 o 
  -4   9  12       92.13       93.72      4.94 o 
  -3   9  12        5.39        2.91      1.98 o 
  -2   9  12       26.06       15.33      4.66 o 
  -1   9  12      189.87      185.39      9.96 o 
   0   9  12        2.52        1.48      2.26 o 
   1   9  12      128.34      124.90      6.54 o 
   2   9  12       19.70       16.27      6.54 o 
  -5  10  12       88.57       94.47      6.27 o 
  -4  10  12       17.17       12.76      4.90 o 
  -3  10  12      127.24      117.82     10.06 o 
  -2  10  12        0.03        0.89      2.15 o 
  -1  10  12      260.99      253.61      9.91 o 
   0  10  12       11.65        4.47      2.41 o 
   1  10  12       21.78       13.32      4.44 o 
  -3  11  12       15.56       16.97      7.55 o 
  -2  11  12        4.10        5.50      4.10 o 
  -1  11  12       66.95       44.65     16.85 o 
   0  11  12        0.22       -0.24      2.31 o 
  -5   0  13       50.15       56.44      4.26 o 
  -3   0  13        1.23        1.58      1.86 o 
  -1   0  13       17.65       13.56      6.52 o 
   1   0  13      558.34      683.35     33.15 o 
   3   0  13       55.55       51.96      7.89 o 
  -6   1  13      196.44      222.04     12.20 o 
  -5   1  13       20.99       18.68      4.79 o 
  -4   1  13       71.82       73.73      3.34 o 
  -3   1  13        9.25        7.97      1.92 o 
  -2   1  13        0.88        2.54      1.31 o 
  -1   1  13        1.04        1.21      1.02 o 
   0   1  13        0.69        1.39      1.45 o 
   1   1  13       19.88       15.10      4.63 o 
   2   1  13      140.71      144.17      8.00 o 
   3   1  13       63.85       62.87      4.92 o 
  -6   2  13       24.87       23.58      3.60 o 
  -5   2  13      459.96      487.92     24.58 o 
  -4   2  13       97.26       91.99      5.05 o 
  -3   2  13      192.19      183.87      5.46 o 
  -2   2  13      134.82      141.52      4.79 o 
  -1   2  13      155.59      168.31      5.97 o 
   0   2  13        4.22        3.54      1.75 o 
   1   2  13      245.66      245.41     12.37 o 
   2   2  13       48.40       46.91      5.35 o 
   3   2  13        6.81        3.93      2.50 o 
  -6   3  13       26.28       20.62      7.38 o 
  -5   3  13        2.02        1.45      2.03 o 
  -4   3  13        2.81        3.37      1.65 o 
  -3   3  13      105.88      111.70      5.40 o 
  -2   3  13       97.20       97.06      4.39 o 
  -1   3  13       35.14       20.65      5.14 o 
   0   3  13        5.39        5.38      2.67 o 
   1   3  13       29.48       20.43      6.96 o 
   2   3  13        5.95        2.49      2.55 o 
   3   3  13       83.34       90.94      7.12 o 
  -6   4  13      233.26      209.48      8.88 o 
  -5   4  13       86.60       88.66      4.02 o 
  -4   4  13        4.58        4.94      2.01 o 
  -3   4  13       77.02       80.30      4.19 o 
  -2   4  13        0.01        0.62      1.13 o 
  -1   4  13        1.92        3.68      1.60 o 
   0   4  13       16.26       16.06      5.91 o 
   1   4  13        6.27        5.38      2.64 o 
   2   4  13       32.50       19.86     10.07 o 
  -6   5  13      149.20      157.76      7.93 o 
  -5   5  13        0.62        2.30      1.73 o 
  -4   5  13      193.55      194.79     10.41 o 
  -3   5  13      110.86      108.15      6.25 o 
  -2   5  13        8.93        5.68      2.80 o 
  -1   5  13       30.28       29.58     10.45 o 
   0   5  13        9.83        7.42      4.16 o 
   1   5  13       99.07       99.56      4.98 o 
   2   5  13      303.39      354.55     15.08 o 
  -5   6  13      189.10      171.10     11.90 o 
  -4   6  13       19.91       16.09      6.42 o 
  -3   6  13      110.83      112.45      6.72 o 
  -2   6  13      127.35      108.19      5.32 o 
  -1   6  13       32.32       44.95      5.12 o 
   0   6  13       52.28       49.29      4.14 o 
   1   6  13       13.06        6.76      3.34 o 
   2   6  13       28.32       15.71      6.72 o 
  -5   7  13        3.99        5.60      3.14 o 
  -4   7  13        7.37        6.81      3.27 o 
  -3   7  13       35.05       28.90     11.83 o 
  -2   7  13       35.16       48.43      5.30 o 
  -1   7  13       62.74       48.12      7.63 o 
   0   7  13        7.71        3.34      2.12 o 
   1   7  13        0.23        6.18      6.33 o 
  -4   8  13       11.76        9.51      4.64 o 
  -3   8  13      112.53      128.33      7.37 o 
  -2   8  13        0.02        0.44      1.63 o 
  -1   8  13       96.42       90.04      4.72 o 
   0   8  13        6.80        5.24      2.42 o 
  -3   9  13       20.41       16.32     11.78 o 
  -2   9  13      698.12      702.65     30.92 o 
  -1   9  13       18.92       13.69      5.43 o 
  -4   0  14      116.51      124.61      6.98 o 
  -2   0  14       74.85       81.02      4.43 o 
   0   0  14      318.88      360.03     16.33 o 
  -5   1  14       91.41      108.07      6.68 o 
  -4   1  14       11.93       10.36      3.07 o 
  -3   1  14        1.27        1.59      1.86 o 
  -2   1  14      228.74      208.76      7.11 o 
  -1   1  14        4.62        3.44      1.75 o 
   0   1  14        2.93        1.79      1.84 o 
   1   1  14        0.38        1.09      1.42 o 
  -5   2  14      370.30      354.88     13.38 o 
  -4   2  14       63.28       65.67      3.90 o 
  -3   2  14        0.88        1.44      1.20 o 
  -2   2  14        0.32        1.15      1.37 o 
  -1   2  14       82.42       79.02      4.84 o 
   0   2  14      150.63      168.46      7.62 o 
   1   2  14       32.70       29.70      9.17 o 
  -4   3  14        0.66        0.07      1.44 o 
  -3   3  14       53.57       44.24      6.53 o 
  -2   3  14        6.27        6.59      2.67 o 
  -1   3  14      157.32      171.07      8.38 o 
   0   3  14       26.35       23.45      7.71 o 
  -4   4  14       52.20       54.77      5.55 o 
  -3   4  14      144.72      132.92      6.74 o 
  -2   4  14      115.35      128.83      6.41 o 
  -1   4  14      117.44      117.53      5.95 o 
   0   4  14        0.44        1.81      2.07 o 
  -3   5  14       41.65       35.50      7.78 o 
  -2   5  14      179.09      183.00      8.59 o 
  -1   5  14        0.05        1.58      1.74 o 
                                                 
